# Supplementary material for: Factors contributing to immunization coverage among children less than 5 years in Nadowli-Kaleo District of Upper West Region, Ghana
Source: PLOS Glob Public Health. 2024 Aug 1;4(8):e0002881. doi: 10.1371/journal.pgph.0002881 (PMC11293730; doi:10.1371/journal.pgph.0002881)
Supplement: S1 Data — (XLS) [file pgph.0002881.s001.xls]

## Sheet: Sheet1
Howmuchincomedoyoureceived	Howmanytimesdidyoureceived	wheredidyougivebirthtoyour	whatisthebirthorderofthis	whatisthesexofyourchild	Doyouhavemotherchildbooklet	whatisthevaccinationstatuso	whatarethereasonsforpartial	R	S	T	U	V	W	X	Y	Z	AA	AB	AC	AD	childreceivedBCGvaccinationa	Polio1	Polio2	Polio3	penta1	penta2	penta3	IPVvaccination	Measlesrubella1	Yellowfever	Measlesrubella2	MenA	Istherethepresenceofhealth	ifnowheredoyouseekhealth	Isthereafunctionaloutreachs	whatistheaveragedistanceto	conveniencesofserviceonvacci	Presenceofhealthworkersinth	Howistheattitudeofmothers	Howwillyoudescribethevaccin	Doyouexperiencelongerwaiting	Howlongdoesittaketoreceive	Doyoureturnhomewithoutgetti	Doyouexperienceanyvaccinesh	Haveyourchildexperienceany	whataresomeofthesideeffect	BE	BF	BG
<100	1-2	health facility	1st	male	yes	fully immunized															Yes	Yes	Yes	Yes	Yes	Yes	Yes	Yes	Yes	Yes	Yes	Yes	NO	Nearest health facility	Yes		No	No	Negative	inconvenience	No	30 minutes to 1 hour	Yes	No	Yes	Fever	1	0	0
100- <500	3	health facility	2nd	female	yes	fully immunized															Yes	Yes	Yes	Yes	Yes	Yes	Yes	Yes	Yes	Yes	Yes	Yes	NO	Nearest health facility	Yes		No	No	Positive	Convenience	Yes	30 minutes to 1 hour	No	No	Yes	Fever rash	1	1	0
100- <500	4+	health facility	4th	male	yes	partially immunized	vaccine not avaialble	0	0	0	0	0	0	0	0	0	0	0	1	0	Yes	No	Yes	Yes	Yes	Yes	Yes	Yes	Yes	Yes	Yes	Yes	NO	nearest health center	Yes		Yes	No	Positive	Convenience	No	30 minutes to 1 hour	Yes	Yes	NO	Fever rash	1	1	0
100- <500	1-2	health facility	1st	female	yes	fully immunized															Yes	Yes	Yes	Yes	Yes	Yes	Yes	Yes	Yes	Yes	Yes	Yes	NO	Nearest health facility	NO	> 15 minutes to 30 minutes	Yes	No	Negative	Convenience	No	> 1 hour	No	No	Yes	Fever Crying	1	0	0
100- <500	4+	health facility	1st	male	yes	fully immunized															Yes	Yes	Yes	Yes	Yes	Yes	Yes	Yes	Yes	Yes	Yes	Yes	NO	Nearest health facility	Yes		Yes	No	Positive	Convenience	Yes	30 minutes to 1 hour	No	Yes	NO	Fever Diarrhea	1	0	1
100- <500	4+	health facility	4th	male	No	partially immunized	caregiver too busy	1	0	0	0	0	0	0	0	0	0	0	0	0	No	No	No	No	No	No	No	No	No	No	No	No	NO	Next nearest health facility	Yes		Yes	No	Negative	Convenience	No	> 1 hour	Yes	Yes	Yes	Fever Crying	1	0	0
100- <500	4+	health facility	2nd	female	yes	partially immunized	Mother travel out of community	0	1	0	0	0	0	0	0	0	0	0	0	0	Yes	Yes	Yes	Yes	Yes	Yes	Yes	Yes	No	No	No	No	Yes		Yes		No	Yes	Positive	Convenience	Yes	30 minutes to 1 hour	Yes	Yes	Yes	Fever	1	0	0
100- <500	4+	health facility	1st	female	yes	partially immunized	caregiver too busy	1	0	0	0	0	0	0	0	0	0	0	0		Yes	Yes	Yes	Yes	Yes	Yes	Yes	Yes	Yes	Yes	No	No	Yes		Yes		Yes	No	Positive	Convenience	Yes	<30 minutes	No	No	Yes	Fever	1	0	0
100- <500	4+	health facility	2nd	female	yes	partially immunized	caregiver too busy	1	0	0	0	0	0	0	0	0	0	0	0		No	Yes	Yes	Yes	Yes	Yes	Yes	Yes	Yes	Yes	No	No	Yes		Yes		Yes	Yes	Negative	Convenience	Yes	30 minutes to 1 hour	Yes	Yes	NO	rash	0	1	0
100- <500	4+	health facility	3rd	female	yes	partially immunized	Mother travel out of community caregiver too busy	1	1	0	0	0	0	0	0	0	0	0	0		Yes	Yes	Yes	Yes	Yes	Yes	Yes	Yes	No	No	No	No	Yes		Yes		Yes	Yes	Positive	Convenience	No	<30 minutes	No	No	NO	Fever	1	0	0
100- <500	4+	health facility	3rd	male	yes	fully immunized															Yes	Yes	Yes	Yes	Yes	Yes	Yes	Yes	Yes	Yes	Yes	Yes	Yes		Yes		Yes	Yes	Positive	inconvenience	Yes	30 minutes to 1 hour	No	No	Yes	Fever Diarrhea Crying	1	0	1
100- <500	3	health facility	1st	male	yes	fully immunized															Yes	Yes	Yes	Yes	Yes	Yes	Yes	Yes	Yes	Yes	Yes	Yes	Yes		Yes		Yes	Yes	Positive	inconvenience	Yes	30 minutes to 1 hour	No	No	Yes	Fever Crying	1	0	0
500-1000	1-2	health facility	1st	male	yes	partially immunized	Mother travel out of community mother ill	0	1	0	0	1	0	0	0	0	0	0	0		Yes	Yes	Yes	Yes	Yes	Yes	Yes	Yes	No	No	No	No	Yes		Yes		Yes	Yes	Negative	inconvenience	Yes	> 1 hour	Yes	Yes	NO	Fever	1	0	0
100- <500	1-2	health facility	3rd	female	yes	partially immunized	vaccine not avaialble	0	0	0	0	0	0	0	0	0	0	0	1		Yes	Yes	Yes	Yes	Yes	Yes	Yes	Yes	Yes		No	No	Yes		Yes		Yes	Yes	Negative	Convenience	Yes	30 minutes to 1 hour	Yes	Yes	NO	Fever rash Crying	1	1	0
100- <500	3	health facility	3rd	female	yes	fully immunized															Yes	Yes	Yes	Yes	Yes	Yes	Yes	Yes	Yes	Yes	Yes	Yes	Yes		Yes		Yes	Yes	Positive	inconvenience	Yes	30 minutes to 1 hour	No	No	NO	Fever Crying	1	0	0
100- <500	3	health facility	4th	male	yes	fully immunized															Yes	Yes	Yes	Yes	Yes	Yes	Yes	Yes	Yes	Yes	Yes	Yes	Yes		Yes		Yes	Yes	Positive	Convenience	No	<30 minutes	No	No	Yes	Fever rash	1	1	0
100- <500	4+	health facility	5th and above	female	yes	partially immunized	vaccine not avaialble	0	0	0	0	0	0	0	0	0	0	0	1		Yes	Yes	Yes	Yes	Yes	Yes	Yes	Yes	Yes	Yes	Yes	Yes	Yes		Yes		Yes	Yes	Positive	Convenience	Yes	30 minutes to 1 hour	No	No	NO	Fever	1	0	0
100- <500	4+	health facility	3rd	female	yes	fully immunized															Yes	Yes	Yes	Yes	Yes	Yes	Yes	Yes	Yes	Yes	Yes	Yes	Yes		Yes		Yes	Yes	Positive	Convenience	Yes	30 minutes to 1 hour	Yes	Yes	NO	Crying	0	0	0
100- <500	4+	health facility	4th	male	yes	partially immunized	child not due	0	0	0	0	0	0	0	0	0	0	0	0	1	Yes	Yes	Yes	Yes	Yes	Yes	Yes	Yes	No	No	No	No	Yes		Yes		Yes	Yes	Positive	Convenience	No	<30 minutes	No	No	Yes	Fever Crying	1	0	0
100- <500	4+	health facility	2nd	female	yes	partially immunized	child not due	0	0	0	0	0	0	0	0	0	0	0	0	1	Yes	Yes	Yes	Yes	Yes	Yes	Yes	Yes	Yes	Yes	No	No	Yes		Yes		No	Yes	Positive	Convenience	Yes	> 1 hour	No	No	Yes	Fever Crying	1	0	0
100- <500	4+	health facility	3rd	female	yes	fully immunized															Yes	Yes	Yes	Yes	Yes	Yes	Yes	Yes	Yes	Yes	Yes	Yes	Yes		Yes		Yes	Yes	Positive	inconvenience	No	<30 minutes	Yes	Yes	Yes	Fever Crying	1	0	0
100- <500	4+	health facility	4th	male	yes	fully immunized															Yes	Yes	Yes	Yes	Yes	Yes	Yes	Yes	Yes	Yes	Yes	Yes	Yes		Yes		Yes	Yes	Positive	inconvenience	No	30 minutes to 1 hour	Yes	Yes	Yes	Fever Crying	1	0	0
100- <500	4+	health facility	2nd	male	No	fully immunized															Yes	Yes	Yes	Yes	Yes	Yes	Yes	Yes	Yes	Yes	Yes	Yes	Yes		Yes		Yes	Yes	Positive	Convenience	No	30 minutes to 1 hour	No	No	Yes	Crying Fever	1	0	0
100- <500	4+	health facility	1st	male	yes	fully immunized															Yes	Yes	Yes	Yes	Yes	Yes	Yes	Yes	Yes	Yes	Yes	Yes	Yes		Yes		Yes	Yes	Positive	inconvenience	No	30 minutes to 1 hour	No	No	Yes	Fever Diarrhea	1	0	1
100- <500	3	Home	3rd	male	yes	partially immunized	Mother travel out of community	0	1	0	0	0	0	0	0	0	0	0	0		Yes	Yes	Yes	Yes	Yes	Yes	Yes	No	Yes	Yes	Yes	Yes	Yes		NO	> 15 minutes to 30 minutes	No	No	Negative	Convenience	Yes	30 minutes to 1 hour	No	No	NO	Fever	1	0	0
100- <500	4+	health facility	5th and above	female	yes	fully immunized															Yes	Yes	Yes	Yes	Yes	Yes	Yes	Yes	Yes	Yes	Yes	Yes	Yes		Yes		Yes	Yes	Positive	Convenience	No	<30 minutes	Yes	Yes	NO	Fever	1	0	0
100- <500	3	health facility	4th	female	yes	partially immunized	Mother travel out of community														Yes	Yes	Yes	Yes	Yes	Yes	Yes	Yes	Yes	Yes	No	No	Yes		Yes		Yes	Yes	Positive	Convenience	Yes	<30 minutes	No	No	NO	Fever Diarrhea	1	0	1
100- <500	3	Home	2nd	male	yes	partially immunized	Mother travel out of community	0	1	0	0	0	0	0	0	0	0	0	0	0	Yes	Yes	Yes	Yes	Yes	Yes	Yes	Yes	Yes	Yes	No	No	Yes		Yes		Yes	Yes	Positive	inconvenience	Yes	30 minutes to 1 hour	No	No	Yes	Fever rash	1	1	0
100- <500	3	health facility	1st	female	yes	partially immunized	No knowledge on vaccination date or place vaccine not avaialble	0	0	0	1	0	0	0	0	0	0	0	1	0	Yes	Yes	Yes	Yes	Yes	Yes	Yes	No	Yes	Yes	No	No	Yes		Yes		No	Yes	Negative	inconvenience	No	<30 minutes	No	No	NO	rash Crying	0	1	0
100- <500	4+	Home	2nd	female	yes	partially immunized	Mother travel out of community mother ill	0	1	0	0	1	0	0	0	0	0	0	0	0	Yes	Yes	Yes	Yes	Yes	Yes	Yes	Yes	Yes	Yes	No	No	Yes		Yes		Yes	Yes	Negative	inconvenience	Yes	> 1 hour	No	No	Yes	Fever rash	1	1	0
100- <500	4+	health facility	4th	male	yes	partially immunized	caregiver too busy	1	0	0	0	0	0	0	0	0	0	0	0	0	Yes	Yes	Yes	Yes	Yes	Yes	Yes	No	Yes	Yes	Yes	Yes	Yes		Yes		Yes	Yes	Negative	inconvenience	No	30 minutes to 1 hour	No	No	NO	Fever	1	0	0
500-1000	3	Home	3rd	female	yes	partially immunized	caregiver too busy Mother travel out of community	1	1	0	0	0	0	0	0	0	0	0	0	0	Yes	Yes	Yes	No	Yes	Yes	No	No	Yes	Yes	No	No	Yes		Yes		Yes	Yes	Negative	inconvenience	Yes	30 minutes to 1 hour	Yes	Yes	Yes	Fever rash Crying	1	1	0
100- <500	4+	health facility	2nd	male	yes	fully immunized															Yes	Yes	Yes	Yes	Yes	Yes	Yes	Yes	Yes	Yes	Yes	Yes	Yes		Yes		Yes	Yes	Positive	Convenience	Yes	30 minutes to 1 hour	Yes	Yes	Yes	Fever rash	1	1	0
<100	3	health facility	5th and above	female	yes	fully immunized															Yes	Yes	Yes	Yes	Yes	Yes	Yes	Yes	Yes	Yes	Yes	Yes	Yes		Yes		Yes	Yes	Positive	inconvenience	No	30 minutes to 1 hour	No	No	Yes	Fever Diarrhea	1	0	1
100- <500	4+	health facility	4th	female	yes	fully immunized															Yes	Yes	Yes	Yes	Yes	Yes	Yes	No	Yes	Yes	Yes	Yes	Yes		Yes		Yes	Yes	Positive	inconvenience	Yes	> 1 hour	No	No	Yes	Fever rash	1	1	0
100- <500	1-2	health facility	2nd	female	yes	fully immunized															Yes	Yes	Yes	Yes	Yes	Yes	Yes	Yes	Yes	Yes	Yes	Yes	Yes		Yes		Yes	Yes	Positive	Convenience	Yes	30 minutes to 1 hour	No	Yes	NO	Fever rash Crying	1	1	0
500-1000	4+	health facility	1st	male	yes	fully immunized															Yes	Yes	Yes	Yes	Yes	Yes	Yes	Yes	Yes	Yes	Yes	Yes	Yes		Yes		Yes	Yes	Positive	Convenience	No	<30 minutes	No	Yes	Yes	Fever rash Diarrhea	1	1	1
100- <500	4+	health facility	1st	male	yes	partially immunized	caregiver too busy	1	0	0	0	0	0	0	0	0	0	0	0	0	Yes	Yes	Yes	No	Yes	Yes	No	Yes	Yes	Yes	Yes	Yes	Yes		Yes		Yes	Yes	Positive	Convenience	No	<30 minutes	No	No	Yes	Fever rash	1	1	0
100- <500	4+	health facility	3rd	female	yes	partially immunized	vaccine not avaialble	0	0	0	0	0	0	0	0	0	0	0	1	0	No	Yes	Yes	Yes	Yes	Yes	Yes	Yes	Yes	Yes	Yes	Yes	Yes		Yes		Yes	Yes	Negative	inconvenience	Yes	30 minutes to 1 hour	No	No	Yes	Crying Fever	1	0	0
100- <500	3	Home	1st	female	yes	fully immunized															Yes	No	Yes	Yes	No	Yes	Yes	No	Yes	Yes	Yes	Yes	Yes		Yes		Yes	Yes	Positive	Convenience	Yes	> 1 hour	No	No	Yes	Fever rash Crying	1	1	0
100- <500	4+	health facility	2nd	female	yes	partially immunized	Mother travel out of community	0	1	0	0	0	0	0	0	0	0	0	0	0	Yes	Yes	Yes	Yes	Yes	Yes	Yes	Yes	No	No	No	No	Yes		Yes		Yes	Yes	Positive	inconvenience	Yes	30 minutes to 1 hour	No	No	Yes	Fever rash	1	1	0
500-1000	4+	health facility	1st	female	yes	partially immunized	child not due	0	0	0	0	0	0	0	0	0	0	0	0	1	Yes	Yes	Yes	Yes	Yes	Yes	Yes	Yes	No	Yes	Yes	Yes	Yes		Yes		Yes	Yes	Negative	Convenience	Yes	> 1 hour	Yes	No	Yes	Fever Diarrhea rash	1	1	1
500-1000	4+	health facility	2nd	female	yes	fully immunized															Yes	Yes	Yes	Yes	Yes	Yes	Yes	Yes	Yes	Yes	Yes	Yes	Yes		Yes		Yes	Yes	Positive	Convenience	Yes	30 minutes to 1 hour	No	No	Yes	Fever rash	1	1	0
100- <500	3	health facility	1st	female	yes	fully immunized															Yes	Yes	Yes	Yes	Yes	Yes	Yes	No	Yes	Yes	Yes	Yes	Yes		Yes		Yes	Yes	Positive	Convenience	No	<30 minutes	No	No	NO	Fever rash Diarrhea	1	1	1
100- <500	1-2	health facility	1st	male	yes	fully immunized															Yes	Yes	Yes	Yes	Yes	Yes	Yes	Yes	Yes	Yes	Yes	Yes	Yes		Yes		Yes	Yes	Positive	Convenience	Yes	30 minutes to 1 hour	No	No	Yes	Fever rash Diarrhea	1	1	1
100- <500	3	health facility	2nd	female	yes	partially immunized	Mother travel out of community	0	1	0	0	0	0	0	0	0	0	0	0	0	Yes	Yes	Yes	Yes	Yes	Yes	Yes	Yes	Yes	Yes	No	No	Yes		Yes		Yes	Yes	Negative	inconvenience	Yes	> 1 hour	Yes	Yes	NO	Fever rash	1	1	0
100- <500	4+	health facility	2nd	female	yes	partially immunized	vaccine not avaialble	0	0	0	0	0	0	0	0	0	0	0	1	0	Yes	Yes	Yes	Yes	Yes	Yes	Yes	Yes	Yes	Yes	Yes	Yes	Yes		Yes		Yes	Yes	Negative	Convenience	Yes	> 1 hour	No	No	Yes	Fever rash	1	1	0
100- <500	1-2	health facility	1st	female	yes	partially immunized	caregiver too busy Mother travel out of community	1	1	0	0	0	0	0	0	0	0	0	0	0	Yes	Yes	Yes	Yes	Yes	Yes	Yes	Yes	No	No	No	No	NO	Next community	NO	> 1 hour	No	No	Negative	inconvenience	No	> 1 hour	Yes	Yes	Yes	Fever rash	1	1	0
100- <500	1-2	health facility	3rd	female	yes	fully immunized															Yes	Yes	Yes	Yes	Yes	Yes	Yes	Yes	Yes	Yes	Yes	Yes	Yes		Yes		Yes	Yes	Positive	Convenience	Yes	30 minutes to 1 hour	Yes	Yes	Yes	Fever rash	1	1	0
100- <500	4+	health facility	2nd	female	yes	partially immunized	caregiver too busy	1	0	0	0	0	0	0	0	0	0	0	0	0	Yes	Yes	Yes	No	Yes	Yes	No	No	Yes	Yes	No	No	Yes		Yes		Yes	Yes	Negative	inconvenience	No	30 minutes to 1 hour	Yes	Yes	Yes	Fever Diarrhea rash	1	1	1
100- <500	1-2	health facility	2nd	male	yes	fully immunized															Yes	Yes	Yes	Yes	Yes	Yes	Yes	Yes	Yes	Yes	Yes	Yes	Yes		Yes		Yes	Yes	Positive	inconvenience	Yes	> 1 hour	No	No	Yes	Fever rash Diarrhea	1	1	1
100- <500	4+	health facility	1st	female	yes	partially immunized	caregiver too busy	1	0	0	0	0	0	0	0	0	0	0	0	0	Yes	Yes	Yes	Yes	Yes	Yes	No	No	No	No	No	No	Yes		Yes		Yes	Yes	Negative	inconvenience	No	> 1 hour	No	No	Yes	Fever Crying	1	0	0
100- <500	3	Home	1st	male	yes	partially immunized	caregiver too busy	1	0	0	0	0	0	0	0	0	0	0	0	0	No	Yes	Yes	No	Yes	Yes	No	Yes	Yes	Yes	No	No	NO	Seek care at the nearest health facility	Yes		No	No	Negative	inconvenience	No	> 1 hour	Yes	Yes	NO	Fever rash	1	1	0
100- <500	1-2	health facility	3rd	female	yes	partially immunized	Mother travel out of community No knowledge on vaccination date or place	0	1	0	1	0	0	0	0	0	0	0	0	0	Yes	Yes	Yes	Yes	Yes	Yes	No	Yes	Yes	Yes	No	No	NO	Nearest health facility	NO	> 1 hour	No	No	Negative	inconvenience	Yes	30 minutes to 1 hour	No	No	Yes	Fever rash Diarrhea	1	1	1
100- <500	4+	Home	2nd	female	No	partially immunized	Mother travel out of community	0	1	0	0	0	0	0	0	0	0	0	0	0	Yes	Yes	Yes	No	Yes	Yes	No	Yes	Yes	Yes	No	No	Yes		Yes		No	Yes	Negative	inconvenience	Yes	> 1 hour	No	No	Yes	Fever rash	1	1	0
100- <500	4+	Home	3rd	male	yes	fully immunized															No	Yes	Yes	No	Yes	Yes	No	Yes	Yes	Yes	Yes	Yes	Yes		Yes		Yes	Yes	Negative	inconvenience	Yes	> 1 hour	No	No	Yes	Fever rash	1	1	0
>1000	4+	health facility	2nd	female	yes	partially immunized	Mother travel out of community	0	1	0	0	0	0	0	0	0	0	0	0	0	Yes	Yes	Yes	No	Yes	Yes	No	No	Yes	Yes	No	No	Yes		Yes		Yes	Yes	Negative	inconvenience	No	<30 minutes	Yes	No	Yes	Fever Diarrhea	1	0	1
100- <500	1-2	Home	3rd	male	yes	partially immunized	mother ill	0	0	0	0	1	0	0	0	0	0	0	0	0	Yes	Yes	Yes	Yes	Yes	Yes	Yes	Yes	Yes	Yes	No	No	NO	Nearest health center	NO	>30 minutes to 1 hour	No	No	Negative	inconvenience	Yes	30 minutes to 1 hour	No	No	NO	Fever rash	1	1	0
100- <500	1-2	Home	1st	male	No	partially immunized	Mother travel out of community	0	1	0	0	0	0	0	0	0	0	0	0	0	Yes	Yes	Yes	No	Yes	Yes	Yes	No	Yes	Yes	Yes	Yes	NO	Nearest health center	NO	> 1 hour	No	No	Negative	inconvenience	No	<30 minutes	Yes	No	NO	Fever rash Diarrhea	1	1	1
500-1000	4+	health facility	4th	female	yes	partially immunized	No knowledge on vaccination date or place	0	0	0	1	0	0	0	0	0	0	0	0	0	Yes	Yes	Yes	No	Yes	Yes	No	No	No	No	No	No	Yes		Yes		Yes	Yes	Negative	inconvenience	No	<30 minutes	Yes	No	Yes	rash Fever	1	1	0
100- <500	No ANC visit	Home	2nd	female	yes	partially immunized	Mother travel out of community child ill and not brought	0	1	0	0	0	1	0	0	0	0	0	0	0	Yes	Yes	Yes	No	Yes	Yes	No	No	No	No	No	No	Yes		Yes		No	No	Positive	inconvenience	Yes	> 1 hour	No	No	Yes	Fever Crying Diarrhea	1	0	1
>1000	4+	health facility	2nd	male	yes	partially immunized	caregiver too busy Mother travel out of community	1	1	0	0	0	0	0	0	0	0	0	0	0	Yes	Yes	Yes	Yes	Yes	Yes	Yes	Yes	Yes	Yes	No	No	NO	Nearest community	NO	> 1 hour	No	No	Negative	inconvenience	Yes	> 1 hour	Yes	No	NO	Fever rash Crying	1	1	0
100- <500	4+	Home	3rd	male	No	fully immunized															Yes	Yes	Yes	Yes	Yes	Yes	Yes	Yes	Yes	Yes	Yes	Yes	Yes		Yes		Yes	Yes	Negative	Convenience	No	<30 minutes	No	No	NO	rash	0	1	0
100- <500	No ANC visit	Home	1st	male	yes	fully immunized															Yes	Yes	Yes	Yes	Yes	Yes	Yes	Yes	Yes	Yes	No	No	Yes		Yes		Yes	Yes	Negative	Convenience	Yes	30 minutes to 1 hour	No	No	NO	rash Fever	1	1	0
100- <500	1-2	Home	3rd	female	yes	partially immunized	caregiver too busy	1	0	0	0	0	0	0	0	0	0	0	0	0	Yes	Yes	Yes	No	Yes	Yes	No	No	Yes	Yes	Yes	Yes	NO	Nearest health facility	NO	> 1 hour	No	No	Negative	inconvenience	Yes	> 1 hour	Yes	No	NO	Fever rash Crying	1	1	0
500-1000	3	health facility	4th	female	yes	fully immunized															Yes	Yes	Yes	Yes	Yes	Yes	Yes	Yes	Yes	Yes	Yes	Yes	Yes		Yes		Yes	Yes	Negative	Convenience	Yes	30 minutes to 1 hour	Yes	Yes	Yes	Fever rash	1	1	0
100- <500	1-2	health facility	2nd	female	yes	partially immunized	child not due	0	0	0	0	0	0	0	0	0	0	0	0	1	Yes	Yes	Yes	Yes	Yes	Yes	Yes	Yes	Yes	Yes	No	No	Yes		Yes		Yes	Yes	Negative	Convenience	Yes	<30 minutes	Yes	No	Yes	Fever rash	1	1	0
100- <500	3	health facility	3rd	male	yes	fully immunized															Yes	Yes	Yes	Yes	Yes	Yes	Yes	Yes	Yes	Yes	Yes	Yes	Yes		Yes		Yes	Yes	Positive	Convenience	No	<30 minutes	No	No	NO	rash Fever	1	1	0
100- <500	1-2	health facility	2nd	male	yes	partially immunized	child not due	0	0	0	0	0	0	0	0	0	0	0	0	1	Yes	Yes	Yes	No	Yes	Yes	No	No	No	No	No	No	Yes		Yes		Yes	Yes	Positive	Convenience	No	<30 minutes	No	No	Yes	Fever Diarrhea	1	0	1
100- <500	3	health facility	1st	male	yes	fully immunized															Yes	Yes	Yes	Yes	Yes	Yes	Yes	Yes	Yes	Yes	Yes	Yes	Yes		Yes		Yes	No	Positive	Convenience	No	<30 minutes	No	No	Yes	Fever Diarrhea	1	0	1
>1000	4+	health facility	2nd	female	yes	fully immunized															Yes	Yes	Yes	Yes	Yes	Yes	Yes	Yes	Yes	Yes	Yes	Yes	Yes		Yes		Yes	Yes	Positive	Convenience	No	<30 minutes	No	No	Yes	Fever Diarrhea rash	1	1	1
100- <500	3	health facility	1st	female	yes	fully immunized															Yes	Yes	Yes	Yes	Yes	Yes	Yes	Yes	Yes	Yes	Yes	Yes	Yes		Yes		Yes	Yes	Positive	Convenience	Yes	30 minutes to 1 hour	No	No	Yes	Fever	1	0	0
100- <500	3	health facility	3rd	female	yes	partially immunized	Mother travel out of community	0	1	0	0	0	0	0	0	0	0	0	0	0	Yes	Yes	Yes	No	Yes	Yes	No	No	Yes	Yes	No	No	Yes		Yes		Yes	Yes	Negative	Convenience	No	30 minutes to 1 hour	No	No	Yes	Fever rash	1	1	0
100- <500	4+	health facility	5th and above	female	yes	fully immunized															Yes	Yes	Yes	Yes	Yes	Yes	Yes	Yes	Yes	Yes	Yes	Yes	Yes		Yes		Yes	Yes	Negative	Convenience	Yes	> 1 hour	No	No	Yes	Diarrhea rash	0	1	1
100- <500	3	health facility	1st	female	yes	partially immunized	Mother travel out of community	0	1	0	0	0	0	0	0	0	0	0	0	0	No	Yes	Yes	Yes	Yes	Yes	Yes	Yes	Yes	Yes	Yes	Yes	Yes		Yes		Yes	Yes	Negative	Convenience	Yes	30 minutes to 1 hour	No	No	NO	Fever rash	1	1	0
100- <500	3	health facility	3rd	female	yes	fully immunized															Yes	Yes	Yes	No	Yes	No	Yes	Yes	Yes	Yes	Yes	Yes	Yes		Yes		Yes	No	Positive	Convenience	Yes	> 1 hour	No	No	Yes	rash Fever	1	1	0
100- <500	4+	health facility	2nd	female	yes	partially immunized	child not due	0	0	0	0	0	0	0	0	0	0	0	0	1	No	Yes	Yes	Yes	Yes	Yes	Yes	Yes	Yes	Yes	No	No	Yes		Yes		Yes	Yes	Negative	Convenience	Yes	> 1 hour	Yes	No	NO	Fever	1	0	0
100- <500	3	health facility	1st	female	yes	partially immunized	Mother travel out of community mother ill	0	1	0	0	1	0	0	0	0	0	0	0	0	Yes	Yes	Yes	Yes	Yes	Yes	Yes	Yes	No	No	No	No	Yes		Yes		Yes	Yes	Negative	inconvenience	Yes	> 1 hour	Yes	No	Yes	Fever rash	1	1	0
100- <500	1-2	health facility	3rd	male	yes	fully immunized															Yes	Yes	Yes	Yes	Yes	Yes	Yes	Yes	Yes	Yes	Yes	Yes	Yes		Yes		Yes	Yes	Positive	Convenience	Yes	<30 minutes	No	No	NO	Fever	1	0	0
100- <500	1-2	health facility	2nd	male	yes	partially immunized	Mother travel out of community	0	1	0	0	0	0	0	0	0	0	0	0	0	Yes	Yes	Yes	No	Yes	Yes	No	No	Yes	Yes	Yes	Yes	Yes		Yes		Yes	Yes	Negative	inconvenience	No	<30 minutes	No	No	NO	rash Crying	0	1	0
100- <500	1-2	Home	3rd	female	yes	fully immunized															Yes	Yes	Yes	Yes	Yes	Yes	Yes	No	Yes	Yes	Yes	Yes	Yes		Yes		Yes	Yes	Negative	Convenience	Yes	<30 minutes	No	No	NO	Fever rash	1	1	0
100- <500	4+	health facility	2nd	male	yes	fully immunized															Yes	Yes	Yes	Yes	Yes	Yes	Yes	Yes	Yes	Yes	Yes	Yes	Yes		Yes		Yes	Yes	Positive	Convenience	Yes	30 minutes to 1 hour	No	No	Yes	Fever rash	1	1	0
<100	1-2	health facility	1st	male	No	Unknown															No	No	No	No	No	No	No	No	No	No	No	No	Yes		Yes		Yes	Yes	Negative	Convenience	Yes	<30 minutes	No	No	NO	Fever	1	0	0
<100	3	health facility	4th	female	yes	fully immunized															Yes	Yes	Yes	Yes	Yes	Yes	Yes	Yes	Yes	Yes	Yes	Yes	NO	Nearest health center	NO	> 1 hour	No	No	Positive	Convenience	No	<30 minutes	No	No	NO	Fever	1	0	0
<100	3	health facility	3rd	male	yes	fully immunized															Yes	Yes	Yes	Yes	Yes	Yes	Yes	Yes	Yes	Yes	Yes	Yes	Yes		Yes		Yes	Yes	Negative	Convenience	No	<30 minutes	No	No	NO	rash	0	1	0
<100	4+	health facility	2nd	female	yes	fully immunized															Yes	Yes	Yes	Yes	Yes	Yes	Yes	Yes	Yes	Yes	Yes	Yes	Yes		Yes		Yes	Yes	Positive	Convenience	No	<30 minutes	No	No	NO	Fever	1	0	0
<100	3	Home	3rd	male	yes	fully immunized															Yes	Yes	Yes	Yes	Yes	Yes	Yes	Yes	Yes	Yes	Yes	Yes	Yes		Yes		Yes	Yes	Positive	Convenience	No	<30 minutes	No	No	Yes	Diarrhea	0	0	1
<100	1-2	health facility	1st	male	yes	partially immunized	Mother travel out of community	0	1	0	0	0	0	0	0	0	0	0	0	0	Yes	Yes	Yes	Yes	Yes	Yes	Yes	Yes	Yes	Yes	Yes	Yes	NO	Nearest health facility	NO	> 1 hour	No	No	Negative	inconvenience	Sometimes	30 minutes to 1 hour	Yes	No	NO	Fever rash	1	1	0
100- <500	4+	health facility	1st	female	yes	fully immunized															Yes	Yes	Yes	Yes	Yes	Yes	Yes	Yes	No	No	No	No	Yes		Yes		No	Yes	Negative	inconvenience	Yes	30 minutes to 1 hour	Yes	No	NO	Fever rash	1	1	0
<100	1-2	health facility	2nd	male	yes	partially immunized	Mother travel out of community	0	1	0	0	0	0	0	0	0	0	0	0	0	Yes	No	No	No	No	No	No	No	No	No	No	No	NO	Nearest health facility	NO	> 1 hour	No	No	Negative	inconvenience	Sometimes	> 1 hour	Yes	No	NO	rash Fever	1	1	0
<100	1-2	Home	1st	male	yes	partially immunized	Mother travel out of community	0	1	0	0	0	0	0	0	0	0	0	0	0	Yes	Yes	Yes	Yes	Yes	Yes	Yes	Yes	Yes	Yes	Yes	Yes	Yes		Yes		Yes	Yes	Positive	Convenience	No	<30 minutes	No	No	NO	Fever	1	0	0
<100	3	health facility	2nd	male	yes	fully immunized															Yes	Yes	Yes	Yes	Yes	Yes	Yes	Yes	Yes	Yes	Yes	Yes	Yes		Yes		Yes	Yes	Positive	Convenience	Yes	<30 minutes	No	No	NO	Fever rash	1	1	0
100- <500	4+	Home	2nd	male	yes	fully immunized															Yes	Yes	Yes	Yes	Yes	Yes	Yes	Yes	Yes	Yes	Yes	Yes	Yes		Yes		Yes	Yes	Positive	Convenience	Yes	<30 minutes	No	No	NO	Fever rash	1	1	0
100- <500	3	health facility	1st	female	yes	fully immunized															Yes	Yes	Yes	Yes	Yes	Yes	Yes	Yes	Yes	Yes	Yes	Yes	Yes		Yes		Yes	Yes	Positive	Convenience	Yes	<30 minutes	No	No	NO	Fever Diarrhea rash	1	1	1
500-1000	1-2	health facility	1st	male	yes	fully immunized															Yes	Yes	Yes	Yes	Yes	Yes	Yes	Yes	Yes	Yes	Yes	Yes	Yes		Yes		Yes	Yes	Positive	Convenience	Yes	<30 minutes	No	No	NO	Fever rash Crying	1	1	0
<100	No ANC visit	health facility	3rd	female	No	Unknown															No	No	No	No	No	No	No	No	No	No	No	No	Yes		Yes		Yes	Yes	Positive	Convenience	Yes	<30 minutes	No	No	NO	Fever rash Diarrhea	1	1	1
<100	4+	health facility	5th and above	male	yes	fully immunized															Yes	Yes	Yes	Yes	Yes	Yes	Yes	Yes	Yes	Yes	Yes	Yes	Yes		Yes		Yes	Yes	Negative	Convenience	Yes	<30 minutes	No	No	NO	Fever	1	0	0
>1000	4+	health facility	4th	female	yes	partially immunized	child not due	0	0	0	0	0	0	0	0	0	0	0	0	1	Yes	Yes	Yes	Yes	Yes	Yes	Yes	Yes	Yes	Yes	No	No	Yes		Yes		Yes	Yes	Positive	Convenience	No	<30 minutes	No	No	Yes	Fever Crying	1	0	0
100- <500	4+	health facility	3rd	female	yes	partially immunized	child not due	0	0	0	0	0	0	0	0	0	0	0	0	1	Yes	Yes	Yes	Yes	Yes	Yes	Yes	Yes	Yes	Yes	No	No	Yes		Yes		Yes	Yes	Positive	Convenience	No	<30 minutes	No	No	Yes	Fever Crying	1	0	0
<100	1-2	health facility	2nd	male	yes	partially immunized	Mother travel out of community	0	1	0	0	0	0	0	0	0	0	0	0	0	Yes	Yes	Yes	Yes	Yes	Yes	Yes	Yes	Yes	Yes	Yes	Yes	Yes		Yes		Yes	Yes	Negative	inconvenience	No	<30 minutes	No	No	NO	Fever	1	0	0
<100	4+	health facility	3rd	female	yes	fully immunized															Yes	Yes	Yes	Yes	Yes	Yes	Yes	Yes	Yes	Yes	Yes	Yes	Yes		Yes		Yes	Yes	Negative	Convenience	Yes	<30 minutes	No	No	NO	Fever Diarrhea	1	0	1
<100	3	health facility	1st	female	yes	fully immunized															Yes	Yes	Yes	Yes	Yes	Yes	Yes	Yes	Yes	Yes	Yes	Yes	Yes		Yes		Yes	Yes	Negative	inconvenience	Yes	<30 minutes	No	No	Yes	Fever	1	0	0
<100	3	health facility	2nd	female	yes	fully immunized															Yes	Yes	Yes	Yes	Yes	Yes	Yes	Yes	Yes	Yes	Yes	Yes	Yes		Yes		Yes	Yes	Positive	inconvenience	Yes	30 minutes to 1 hour	No	Yes	NO	Fever rash	1	1	0
<100	No ANC visit	health facility	2nd	male	No	Unknown															No	No	No	No	No	No	No	No	No	No	No	No	NO	Nearest health facility	NO	> 1 hour	No	No	Negative	inconvenience	Yes	<30 minutes	Yes	Yes	Yes	Fever	1	0	0
<100	No ANC visit	Home	1st	male	No	Unknown															No	No	No	No	No	No	No	No	No	No	No	No	NO	Nearest health facility	NO	> 1 hour	No	No	Negative	inconvenience	Yes	> 1 hour	Yes	Yes	Yes	Fever rash	1	1	0
500-1000	4+	health facility	1st	female	yes	fully immunized															Yes	Yes	Yes	Yes	Yes	Yes	Yes	Yes	Yes	Yes	Yes	Yes	NO	Nearest health facility	Yes		Yes	No	Positive	Convenience	No	<30 minutes	No	No	NO	Fever	1	0	0
<100	4+	health facility	1st	male	yes	fully immunized															Yes	Yes	Yes	Yes	Yes	Yes	Yes	Yes	Yes	Yes	Yes	Yes	NO	Nearest health facility	Yes		No	No	Positive	inconvenience	No	30 minutes to 1 hour	No	Yes	Yes	Fever	1	0	0
<100	4+	health facility	5th and above	female	yes	partially immunized	Mother travel out of community caregiver too busy	1	1	0	0	0	0	0	0	0	0	0	0	0	Yes	Yes	Yes	Yes	Yes	Yes	Yes	Yes	Yes	Yes	No	No	Yes		Yes		Yes	No	Positive	inconvenience	Yes	> 1 hour	No	No	NO	Fever	1	0	0
<100	1-2	health facility	3rd	female	yes	fully immunized															Yes	Yes	Yes	Yes	Yes	Yes	Yes	Yes	Yes	Yes	Yes	Yes	Yes		Yes		Yes	Yes	Positive	Convenience	No	<30 minutes	No	No	NO	rash	0	1	0
<100	No ANC visit	health facility	2nd	female	yes	fully immunized															Yes	Yes	Yes	Yes	Yes	Yes	Yes	Yes	Yes	Yes	Yes	Yes	Yes		Yes		Yes	Yes	Positive	Convenience	No	<30 minutes	No	Yes	Yes	Fever	1	0	0
<100	No ANC visit	Home	1st	male	yes	partially immunized	No knowledge on vaccination date or place	0	0	0	1	0	0	0	0	0	0	0	0	0	Yes	Yes	Yes	Yes	Yes	Yes	Yes	Yes	Yes	Yes	No	No	Yes		Yes		No	Yes	Negative	inconvenience	Yes	30 minutes to 1 hour	Yes	No	Yes	Fever	1	0	0
<100	1-2	Home	1st	male	yes	fully immunized															Yes	Yes	Yes	Yes	Yes	Yes	Yes	Yes	Yes	Yes	Yes	Yes	Yes		Yes		Yes	Yes	Positive	Convenience	Yes	<30 minutes	No	Yes	Yes	Fever	1	0	0
>1000	3	health facility	2nd	female	yes	fully immunized															Yes	Yes	Yes	Yes	Yes	Yes	Yes	Yes	Yes	Yes	Yes	Yes	Yes		Yes		Yes	Yes	Negative	inconvenience	Yes	<30 minutes	No	No	NO	Fever rash	1	1	0
<100	4+	health facility	1st	male	yes	fully immunized															Yes	Yes	Yes	Yes	Yes	Yes	Yes	Yes	Yes	Yes	Yes	Yes	Yes		Yes		Yes	Yes	Positive	Convenience	Yes	30 minutes to 1 hour	No	Yes	Yes	Fever	1	0	0
<100	1-2	health facility	3rd	female	yes	fully immunized															Yes	Yes	Yes	Yes	Yes	Yes	Yes	Yes	Yes	Yes	Yes	Yes	Yes		Yes		Yes	Yes	Negative	Convenience	Yes	30 minutes to 1 hour	No	Yes	Yes	Fever	1	0	0
<100	No ANC visit	Home	1st	male	yes	fully immunized															Yes	Yes	Yes	Yes	Yes	Yes	Yes	Yes	Yes	Yes	Yes	Yes	Yes		Yes		Yes	Yes	Negative	Convenience	Yes	<30 minutes	No	Yes	Yes	Fever	1	0	0
<100	No ANC visit	health facility	1st	male	No	Unknown															No	No	No	No	No	No	No	No	No	No	No	No	Yes		Yes		Yes	Yes	Negative	inconvenience	No	<30 minutes	Yes	Yes	NO	Crying	0	0	0
<100	1-2	health facility	2nd	female	yes	fully immunized															Yes	Yes	Yes	Yes	Yes	Yes	Yes	Yes	Yes	Yes	Yes	Yes	Yes		Yes		Yes	Yes	Positive	Convenience	No	<30 minutes	No	No	NO	Crying	0	0	0
<100	No ANC visit	Home	1st	female	yes	fully immunized															Yes	Yes	Yes	Yes	Yes	Yes	Yes	Yes	Yes	Yes	Yes	Yes	Yes		Yes		Yes	Yes	Negative	Convenience	Yes	30 minutes to 1 hour	Yes	Yes	Yes	Fever	1	0	0
<100	1-2	health facility	2nd	female	yes	fully immunized															Yes	Yes	Yes	Yes	Yes	Yes	Yes	Yes	Yes	Yes	Yes	Yes	Yes		Yes		Yes	Yes	Negative	Convenience	Yes	<30 minutes	No	Yes	Yes	Fever	1	0	0
<100	4+	health facility	1st	female	yes	partially immunized	child not due	0	0	0	0	0	0	0	0	0	0	0	0	1	Yes	Yes	Yes	Yes	Yes	Yes	Yes	Yes	Yes	Yes	Yes	Yes	Yes		Yes		Yes	Yes	Positive	Convenience	No	<30 minutes	No	No	NO	Fever	1	0	0
<100	4+	health facility	1st	male	yes	fully immunized															Yes	Yes	Yes	Yes	Yes	Yes	Yes	Yes	Yes	Yes	Yes	Yes	Yes		Yes		Yes	Yes	Positive	Convenience	No	<30 minutes	No	No	NO	Fever	1	0	0
<100	4+	health facility	3rd	female	yes	fully immunized															Yes	Yes	Yes	Yes	Yes	Yes	Yes	Yes	Yes	Yes	Yes	Yes	Yes		Yes		Yes	Yes	Positive	Convenience	No	<30 minutes	No	No	NO	Fever	1	0	0
<100	3	health facility	2nd	female	yes	fully immunized															Yes	Yes	Yes	Yes	Yes	Yes	Yes	Yes	Yes	Yes	Yes	Yes	Yes		Yes		Yes	Yes	Positive	Convenience	No	<30 minutes	No	No	NO	Crying	0	0	0
<100	4+	health facility	1st	male	yes	fully immunized															Yes	Yes	Yes	Yes	Yes	Yes	Yes	Yes	Yes	Yes	Yes	Yes	Yes		Yes		Yes	Yes	Positive	Convenience	No	<30 minutes	No	No	NO	Fever Crying	1	0	0
100- <500	4+	health facility	4th	female	yes	fully immunized															Yes	Yes	Yes	Yes	Yes	Yes	Yes	Yes	Yes	Yes	Yes	Yes	Yes		Yes		Yes	Yes	Positive	Convenience	No	<30 minutes	No	No	NO	Crying Fever	1	0	0
<100	4+	health facility	2nd	male	yes	fully immunized															Yes	Yes	Yes	Yes	Yes	Yes	Yes	Yes	Yes	Yes	Yes	Yes	Yes		Yes		Yes	Yes	Positive	Convenience	No	<30 minutes	No	No	NO	Fever	1	0	0
<100	4+	health facility	3rd	female	yes	partially immunized	child not due	0	0	0	0	0	0	0	0	0	0	0	0	1	Yes	Yes	Yes	Yes	Yes	Yes	Yes	Yes	Yes	Yes	No	No	Yes		Yes		Yes	Yes	Positive	Convenience	No	30 minutes to 1 hour	No	No	NO	Crying	0	0	0
<100	4+	health facility	2nd	male	yes	fully immunized															Yes	Yes	Yes	Yes	Yes	Yes	Yes	Yes	Yes	Yes	Yes	Yes	Yes		Yes		Yes	Yes	Positive	Convenience	No	<30 minutes	No	No	NO	Fever	1	0	0
<100	4+	health facility	3rd	female	yes	fully immunized															Yes	Yes	Yes	Yes	Yes	Yes	Yes	Yes	Yes	Yes	Yes	Yes	Yes		Yes		Yes	Yes	Positive	Convenience	No	<30 minutes	No	No	NO	Fever Diarrhea Crying	1	0	1
<100	4+	health facility	2nd	male	yes	fully immunized															Yes	Yes	Yes	Yes	Yes	Yes	Yes	Yes	Yes	Yes	Yes	Yes	Yes		Yes		Yes	Yes	Positive	Convenience	Yes	<30 minutes	No	Yes	Yes	Fever	1	0	0
<100	4+	health facility	2nd	male	No	Unknown															No	No	No	No	No	No	No	No	No	No	No	No	Yes		Yes		Yes	Yes	Negative	inconvenience	Yes	30 minutes to 1 hour	No	Yes	Yes	rash	0	1	0
<100	4+	Home	4th	male	yes	fully immunized															Yes	Yes	Yes	Yes	Yes	Yes	Yes	Yes	Yes	Yes	Yes	Yes	Yes		Yes		Yes	Yes	Negative	Convenience	Yes	30 minutes to 1 hour	No	Yes	Yes	Fever	1	0	0
<100	1-2	health facility	3rd	female	yes	fully immunized															Yes	Yes	Yes	Yes	Yes	Yes	Yes	Yes	Yes	Yes	Yes	Yes	Yes		Yes		Yes	Yes	Positive	Convenience	Yes	<30 minutes	Yes	Yes	NO	Crying Fever	1	0	0
<100	1-2	health facility	2nd	female	No	Unknown															No	No	No	No	No	No	No	No	No	No	No	No	NO	Nearest health facility	NO	>30 minutes to 1 hour	No	No	Negative	inconvenience	Yes	30 minutes to 1 hour	No	Yes	Yes	Fever	1	0	0
<100	4+	Home	5th and above	female	yes	partially immunized	child becomes ill as a result of previous vaccination	0	0	1	0	0	0	0	0	0	0	0	0	0	Yes	Yes	Yes	Yes	Yes	Yes	Yes	Yes	No	No	Yes	Yes	Yes		Yes		Yes	Yes	Positive	Convenience	Yes	30 minutes to 1 hour	Yes	Yes	NO	Fever rash	1	1	0
100- <500	1-2	health facility	1st	male	yes	fully immunized															Yes	Yes	Yes	Yes	Yes	Yes	Yes	Yes	Yes	Yes	Yes	Yes	Yes		Yes		Yes	Yes	Positive	Convenience	No	<30 minutes	No	Yes	NO	Fever	1	0	0
<100	No ANC visit	health facility	2nd	male	yes	fully immunized															Yes	Yes	Yes	Yes	Yes	Yes	Yes	Yes	Yes	Yes	Yes	Yes	Yes		Yes		Yes	Yes	Negative	Convenience	No	<30 minutes	No	Yes	Yes	Fever rash Diarrhea	1	1	1
<100	1-2	health facility	1st	male	yes	fully immunized															Yes	Yes	Yes	Yes	Yes	Yes	Yes	Yes	Yes	Yes	Yes	Yes	Yes		Yes		Yes	Yes	Negative	Convenience	Yes	30 minutes to 1 hour	No	Yes	Yes	Fever Crying	1	0	0
<100	No ANC visit	Home	5th and above	female	yes	partially immunized	caregiver too busy	1	0	0	0	0	0	0	0	0	0	0	0	0	Yes	Yes	Yes	No	Yes	Yes	No	No	Yes	Yes	Yes	Yes	Yes		Yes		Yes	Yes	Negative	inconvenience	Yes	> 1 hour	Yes	Yes	NO	rash	0	1	0
500-1000	4+	health facility	1st	male	yes	fully immunized															Yes	Yes	Yes	Yes	Yes	Yes	Yes	Yes	Yes	Yes	Yes	Yes	Yes		Yes		Yes	Yes	Positive	Convenience	No	<30 minutes	No	No	Yes	Fever	1	0	0
500-1000	4+	health facility	5th and above	male	yes	fully immunized															Yes	Yes	Yes	Yes	Yes	Yes	Yes	Yes	Yes	Yes	Yes	Yes	Yes		Yes		Yes	Yes	Positive	Convenience	No	<30 minutes	Yes	Yes	NO	Fever	1	0	0
100- <500	1-2	health facility	1st	female	yes	partially immunized	Mother travel out of community	0	1	0	0	0	0	0	0	0	0	0	0	0	Yes	No	Yes	Yes	No	Yes	Yes	Yes	Yes	Yes	Yes	Yes	Yes		Yes		Yes	Yes	Positive	Convenience	Yes	<30 minutes	No	No	NO	rash Fever	1	1	0
100- <500	1-2	health facility	1st	male	yes	fully immunized															Yes	Yes	Yes	Yes	Yes	Yes	Yes	Yes	Yes	Yes	Yes	Yes	Yes		Yes		Yes	Yes	Positive	inconvenience	No	<30 minutes	No	Yes	Yes	Fever	1	0	0
500-1000	4+	health facility	1st	female	yes	fully immunized															Yes	Yes	Yes	Yes	Yes	Yes	Yes	Yes	Yes	Yes	Yes	Yes	Yes		Yes		Yes	Yes	Negative	Convenience	Yes	<30 minutes	Yes	No	NO	Fever	1	0	0
500-1000	4+	health facility	1st	male	yes	fully immunized															Yes	Yes	Yes	Yes	Yes	Yes	Yes	Yes	Yes	Yes	Yes	Yes	Yes		Yes		Yes	Yes	Positive	Convenience	Yes	<30 minutes	No	Yes	Yes	Fever	1	0	0
<100	1-2	health facility	1st	male	yes	fully immunized															Yes	Yes	Yes	Yes	Yes	Yes	Yes	Yes	Yes	Yes	Yes	Yes	Yes		Yes		Yes	Yes	Positive	Convenience	Yes	30 minutes to 1 hour	No	Yes	NO	Fever	1	0	0
>1000	4+	health facility	5th and above	female	yes	fully immunized															Yes	Yes	Yes	Yes	Yes	Yes	Yes	Yes	Yes	Yes	Yes	Yes	Yes		Yes		Yes	Yes	Negative	Convenience	No	<30 minutes	No	No	NO	Fever	1	0	0
<100	No ANC visit	health facility	1st	female	yes	partially immunized	opposition from family No knowledge on vaccination date or place	0	0	0	1	0	0	0	1	0	0	0	0	0	Yes	No	Yes	Yes	No	Yes	Yes	Yes	Yes	Yes	Yes	Yes	NO	Nearest health facility	NO	>30 minutes to 1 hour	No	No	Positive	inconvenience	No	30 minutes to 1 hour	Yes	Yes	NO	Fever	1	0	0
500-1000	4+	health facility	4th	male	yes	fully immunized															Yes	Yes	Yes	Yes	Yes	Yes	Yes	Yes	Yes	Yes	Yes	Yes	Yes		Yes		Yes	Yes	Positive	inconvenience	Yes	<30 minutes	No	Yes	NO	Fever	1	0	0
500-1000	3	health facility	1st	female	yes	partially immunized	mother ill	0	0	0	0	1	0	0	0	0	0	0	0	0	Yes	Yes	Yes	No	Yes	Yes	No	No	Yes	Yes	Yes	Yes	Yes		Yes		Yes	Yes	Negative	inconvenience	Yes	<30 minutes	Yes	Yes	Yes	Fever	1	0	0
<100	1-2	Home	1st	male	yes	partially immunized	child was brought but because of illness not given immunization	0	0	0	0	0	0	1	0	0	0	0	0	0	Yes	Yes	Yes	Yes	Yes	Yes	Yes	Yes	No	No	Yes	Yes	Yes		Yes		No	No	Positive	inconvenience	Yes	> 1 hour	No	Yes	Yes	Fever	1	0	0
<100	3	Home	1st	male	yes	partially immunized	caregiver too busy fear of site reactions	1	0	0	0	0	0	0	0	1	0	0	0	0	Yes	Yes	Yes	No	Yes	Yes	No	No	Yes	Yes	Yes	Yes	Yes		Yes		Yes	No	Negative	Convenience	No	<30 minutes	Yes	Yes	Yes	rash Crying Fever	1	1	0
500-1000	4+	Home	2nd	male	No	partially immunized	fear of site reactions	0	0	0	0	0	0	0	0	1	0	0	0	0	Yes	No	Yes	Yes	No	No	Yes	Yes	Yes	Yes	Yes	Yes	Yes		Yes		Yes	No	Negative	inconvenience	No	> 1 hour	No	Yes	NO	rash	0	1	0
>1000	4+	health facility	5th and above	female	yes	fully immunized															Yes	Yes	Yes	Yes	Yes	Yes	Yes	Yes	Yes	Yes	Yes	Yes	Yes		Yes		Yes	Yes	Negative	Convenience	No	<30 minutes	No	Yes	Yes	Diarrhea	0	0	1
500-1000	4+	health facility	5th and above	male	yes	fully immunized															Yes	Yes	Yes	Yes	Yes	Yes	Yes	Yes	Yes	Yes	Yes	Yes	Yes		Yes		Yes	No	Positive	inconvenience	Yes	30 minutes to 1 hour	No	Yes	NO	Fever	1	0	0
>1000	4+	health facility	4th	female	No	partially immunized	vaccinator absence	0	0	0	0	0	0	0	0	0	0	1	0	0	No	No	No	No	No	No	No	No	No	No	No	No	Yes		Yes		No	No	Negative	inconvenience	No	<30 minutes	No	Yes	Yes	Fever Crying	1	0	0
100- <500	3	Home	1st	male	yes	partially immunized	caregiver too busy Mother travel out of community	1	1	0	0	0	0	0	0	0	0	0	0	0	Yes	Yes	Yes	Yes	Yes	Yes	Yes	Yes	Yes	Yes	No	No	Yes		Yes		Yes	Yes	Negative	inconvenience	Sometimes	30 minutes to 1 hour	No	Yes	NO	Fever Crying Diarrhea	1	0	1
<100	No ANC visit	Home	1st	male	yes	partially immunized	vaccine not avaialble	0	0	0	0	0	0	0	0	0	0	0	1	0	Yes	Yes	Yes	Yes	Yes	Yes	Yes	Yes	Yes	Yes	Yes	Yes	Yes		Yes		Yes	Yes	Negative	inconvenience	No	<30 minutes	No	Yes	NO	Fever	1	0	0
<100	No ANC visit	Home	1st	male	No	partially immunized	child not due	0	0	0	0	0	0	0	0	0	0	0	0	1	Yes	Yes	Yes	Yes	Yes	Yes	Yes	Yes	Yes	Yes	No	No	Yes		Yes		Yes	Yes	Negative	inconvenience	No	<30 minutes	No	No	NO	Fever	1	0	0
<100	No ANC visit	health facility	1st	female	yes	fully immunized															Yes	Yes	Yes	Yes	Yes	Yes	Yes	Yes	Yes	Yes	Yes	Yes	Yes		Yes		Yes	Yes	Positive	Convenience	No	<30 minutes	No	No	NO	Fever	1	0	0
500-1000	4+	health facility	1st	male	yes	fully immunized															Yes	Yes	Yes	Yes	Yes	Yes	Yes	Yes	Yes	Yes	Yes	Yes	Yes		Yes		Yes	Yes	Positive	Convenience	Yes	<30 minutes	No	No	NO	Fever Crying	1	0	0
>1000	4+	health facility	3rd	female	yes	partially immunized	child not due	0	0	0	0	0	0	0	0	0	0	0	0	1	Yes	Yes	Yes	Yes	Yes	Yes	Yes	Yes	No	No	No	No	Yes		Yes		Yes	Yes	Positive	Convenience	Yes	30 minutes to 1 hour	No	No	Yes	Fever Crying	1	0	0
<100	1-2	health facility	2nd	female	yes	fully immunized															Yes	Yes	Yes	Yes	Yes	Yes	Yes	Yes	Yes	Yes	Yes	Yes	Yes		Yes		Yes	Yes	Negative	Convenience	No	<30 minutes	No	No	NO	Fever	1	0	0
<100	4+	health facility	1st	male	No	Unimmunized	vaccine not avaialble	0	0	0	0	0	0	0	0	0	0	0	1	0	No	No	No	No	No	No	No	No	No	No	No	No	Yes		Yes		Yes	Yes	Negative	inconvenience	No	<30 minutes	No	No	NO	Fever	1	0	0
<100	4+	health facility	1st	female	yes	fully immunized															Yes	Yes	Yes	Yes	Yes	Yes	Yes	Yes	Yes	Yes	Yes	Yes	Yes		Yes		Yes	Yes	Positive	Convenience	No	<30 minutes	No	No	NO	rash	0	1	0
500-1000	4+	health facility	4th	female	yes	fully immunized															Yes	Yes	Yes	Yes	Yes	Yes	Yes	Yes	Yes	Yes	Yes	Yes	Yes		Yes		Yes	Yes	Positive	Convenience	Yes	<30 minutes	No	Yes	NO	Fever	1	0	0
100- <500	4+	health facility	1st	male	yes	partially immunized	fear of site reactions	0	0	0	0	0	0	0	0	1	0	0	0	0	Yes	Yes	No	No	Yes	No	No	No	No	No	No	No	Yes		Yes		Yes	Yes	Negative	Convenience	No	<30 minutes	Yes	No	Yes	Fever Crying	1	0	0
<100	4+	health facility	1st	female	yes	partially immunized	caregiver too busy	1	0	0	0	0	0	0	0	0	0	0	0	0	Yes	Yes	No	Yes	Yes	No	Yes	Yes	Yes	Yes	Yes	Yes	NO	Nearest health facility	Yes		Yes	No	Negative	Convenience	No	<30 minutes	Yes	Yes	NO	Fever	1	0	0
<100	1-2	health facility	1st	male	yes	partially immunized	opposition from family No knowledge on vaccination date or place	0	0	0	1	0	0	0	1	0	0	0	0	0	Yes	Yes	Yes	Yes	Yes	Yes	Yes	Yes	Yes	Yes	Yes	Yes	Yes		Yes		Yes	Yes	Negative	Convenience	Yes	<30 minutes	No	Yes	Yes	Fever	1	0	0
>1000	4+	health facility	4th	female	yes	fully immunized															Yes	Yes	Yes	Yes	Yes	Yes	Yes	Yes	Yes	Yes	Yes	Yes	Yes		Yes		Yes	Yes	Positive	Convenience	No	<30 minutes	No	No	NO	Fever	1	0	0
>1000	4+	health facility	2nd	male	yes	fully immunized															Yes	Yes	Yes	Yes	Yes	Yes	Yes	Yes	Yes	Yes	Yes	Yes	Yes		Yes		Yes	Yes	Positive	Convenience	No	<30 minutes	No	Yes	Yes	Fever	1	0	0
100- <500	4+	health facility	1st	female	yes	partially immunized	Mother travel out of community	0	1	0	0	0	0	0	0	0	0	0	0	0	Yes	Yes	Yes	Yes	Yes	Yes	Yes	Yes	Yes	Yes	No	No	Yes		Yes		Yes	Yes	Negative	Convenience	No	<30 minutes	No	No	NO	Crying	0	0	0
100- <500	4+	health facility	4th	male	yes	fully immunized															Yes	Yes	Yes	Yes	Yes	Yes	Yes	Yes	Yes	Yes	Yes	Yes	Yes		Yes		Yes	Yes	Positive	Convenience	No	<30 minutes	No	No	NO	Fever rash	1	1	0
<100	4+	health facility	4th	male	yes	fully immunized															Yes	Yes	Yes	Yes	Yes	Yes	Yes	Yes	Yes	Yes	Yes	Yes	Yes		Yes		Yes	Yes	Positive	Convenience	Yes	<30 minutes	No	No	NO	Fever	1	0	0
<100	3	health facility	2nd	female	yes	fully immunized															Yes	Yes	Yes	Yes	Yes	Yes	Yes	Yes	Yes	Yes	Yes	Yes	Yes		Yes		Yes	Yes	Positive	Convenience	No	<30 minutes	No	No	NO	Fever	1	0	0
<100	4+	health facility	3rd	female	yes	fully immunized															Yes	Yes	Yes	Yes	Yes	Yes	Yes	Yes	Yes	Yes	Yes	Yes	Yes		Yes		Yes	Yes	Positive	Convenience	No	<30 minutes	No	No	NO	Crying Fever	1	0	0
<100	3	health facility	2nd	male	yes	fully immunized															Yes	Yes	Yes	Yes	Yes	Yes	Yes	Yes	Yes	Yes	Yes	Yes	Yes		Yes		Yes	Yes	Negative	Convenience	Sometimes	30 minutes to 1 hour	No	No	NO	Fever	1	0	0
<100	1-2	health facility	4th	male	yes	fully immunized															Yes	Yes	Yes	Yes	Yes	Yes	Yes	Yes	Yes	Yes	Yes	Yes	Yes		Yes		Yes	Yes	Positive	Convenience	No	30 minutes to 1 hour	No	No	NO	Fever	1	0	0
>1000	4+	health facility	4th	female	yes	fully immunized															Yes	Yes	Yes	Yes	Yes	Yes	Yes	Yes	Yes	Yes	Yes	Yes	Yes		Yes		Yes	Yes	Negative	Convenience	No	<30 minutes	No	No	Yes	Fever rash	1	1	0
>1000	4+	health facility	3rd	female	yes	fully immunized															Yes	Yes	Yes	Yes	Yes	Yes	Yes	Yes	Yes	Yes	Yes	Yes	Yes		Yes		Yes	Yes	Positive	Convenience	Yes	<30 minutes	No	No	NO	Fever	1	0	0
100- <500	3	health facility	1st	male	yes	partially immunized	fear of site reactions	0	0	0	0	0	0	0	0	1	0	0	0	0	Yes	Yes	Yes	Yes	Yes	Yes	Yes	Yes	Yes	Yes	No	No	NO	Nearest health center	Yes		No	No	Negative	inconvenience	Yes	> 1 hour	No	Yes	NO	rash	0	1	0
<100	No ANC visit	Home	4th	female	yes	fully immunized															Yes	Yes	Yes	Yes	Yes	Yes	Yes	Yes	Yes	Yes	Yes	Yes	Yes		Yes		Yes	Yes	Negative	Convenience	Yes	<30 minutes	No	No	NO	Fever	1	0	0
<100	1-2	health facility	1st	male	No	Unknown															No	No	No	No	No	No	No	No	No	No	No	No	Yes		Yes		Yes	Yes	Negative	inconvenience	No	<30 minutes	Yes	Yes	Yes	Fever rash	1	1	0
<100	1-2	health facility	2nd	male	yes	fully immunized															Yes	Yes	Yes	Yes	Yes	Yes	Yes	Yes	Yes	Yes	Yes	Yes	Yes		Yes		Yes	Yes	Positive	Convenience	Yes	30 minutes to 1 hour	No	Yes	Yes	Crying	0	0	0
<100	1-2	health facility	2nd	male	yes	fully immunized															Yes	Yes	Yes	Yes	Yes	Yes	Yes	Yes	Yes	Yes	Yes	Yes	Yes		Yes		Yes	Yes	Negative	Convenience	Yes	<30 minutes	No	Yes	Yes	Fever	1	0	0
100- <500	1-2	health facility	1st	male	yes	partially immunized	caregiver too busy Mother travel out of community	1	1	0	0	0	0	0	0	0	0	0	0	0	Yes	Yes	Yes	No	Yes	Yes	No	No	Yes	Yes	Yes	Yes	Yes		Yes		No	No	Negative	inconvenience	No	<30 minutes	No	Yes	NO	Fever	1	0	0
<100	No ANC visit	health facility	1st	male	No	Unknown															No	No	No	No	No	No	No	No	No	No	No	No	Yes		Yes		No	No	Negative	inconvenience	No	<30 minutes	Yes	Yes	NO	Fever	1	0	0
100- <500	1-2	health facility	1st	male	yes	fully immunized															Yes	Yes	Yes	Yes	Yes	Yes	Yes	Yes	Yes	Yes	Yes	Yes	Yes		Yes		Yes	Yes	Negative	Convenience	Yes	<30 minutes	No	No	NO	Fever	1	0	0
500-1000	4+	health facility	1st	female	yes	fully immunized															Yes	Yes	Yes	Yes	Yes	Yes	Yes	Yes	Yes	Yes	Yes	Yes	Yes		Yes		Yes	Yes	Negative	Convenience	Yes	<30 minutes	Yes	Yes	Yes	Fever	1	0	0
100- <500	1-2	health facility	2nd	female	yes	partially immunized	fear of site reactions	0	0	0	0	0	0	0	0	1	0	0	0	0	Yes	Yes	Yes	Yes	Yes	Yes	No	No	Yes	Yes	Yes	Yes	Yes		Yes		Yes	Yes	Negative	Convenience	Yes	> 1 hour	No	No	Yes	Fever rash Crying	1	1	0
100- <500	3	health facility	1st	male	yes	partially immunized	child was brought but because of illness not given immunization	0	0	0	0	0	0	1	0	0	0	0	0	0	Yes	Yes	Yes	Yes	Yes	Yes	No	No	Yes	Yes	No	No	Yes		Yes		Yes	Yes	Negative	Convenience	No	<30 minutes	No	No	NO	Fever	1	0	0
>1000	4+	health facility	1st	male	yes	fully immunized															Yes	Yes	Yes	Yes	Yes	Yes	Yes	Yes	Yes	Yes	Yes	Yes	Yes		Yes		Yes	Yes	Positive	Convenience	No	<30 minutes	No	No	NO	Fever	1	0	0
<100	1-2	health facility	1st	male	yes	fully immunized															Yes	Yes	Yes	Yes	Yes	Yes	Yes	Yes	Yes	Yes	Yes	Yes	Yes		Yes		Yes	Yes	Positive	Convenience	Yes	30 minutes to 1 hour	No	No	NO	Fever	1	0	0
<100	4+	health facility	1st	male	yes	partially immunized	child becomes ill as a result of previous vaccination	0	0	1	0	0	0	0	0	0	0	0	0	0	Yes	Yes	Yes	Yes	Yes	Yes	Yes	Yes	Yes	Yes	No	No	Yes		Yes		Yes	Yes	Negative	Convenience	No	<30 minutes	No	No	NO	Crying	0	0	0
<100	1-2	health facility	1st	male	yes	partially immunized	vaccine not avaialble	0	0	0	0	0	0	0	0	0	0	0	1	0	Yes	Yes	Yes	Yes	Yes	Yes	Yes	Yes	No	No	Yes	Yes	Yes		Yes		Yes	Yes	Positive	Convenience	Yes	<30 minutes	Yes	Yes	Yes	Fever	1	0	0
>1000	4+	health facility	1st	female	yes	fully immunized															Yes	Yes	Yes	Yes	Yes	Yes	Yes	Yes	Yes	Yes	Yes	Yes	Yes		Yes		Yes	Yes	Positive	Convenience	Yes	<30 minutes	No	No	NO	Fever	1	0	0
100- <500	4+	Home	1st	male	yes	fully immunized															Yes	Yes	Yes	Yes	Yes	Yes	Yes	Yes	No	No	Yes	Yes	Yes		Yes		Yes	Yes	Positive	Convenience	Yes	30 minutes to 1 hour	Yes	Yes	NO	Fever	1	0	0
500-1000	4+	health facility	1st	male	yes	fully immunized															Yes	Yes	Yes	Yes	Yes	Yes	Yes	Yes	Yes	Yes	Yes	Yes	Yes		Yes		Yes	Yes	Positive	Convenience	No	<30 minutes	No	No	NO	Crying	0	0	0
>1000	3	health facility	2nd	female	yes	fully immunized															Yes	Yes	Yes	Yes	Yes	Yes	Yes	Yes	Yes	Yes	Yes	Yes	NO	The next nearest health facility	NO	> 1 hour	No	No	Positive	Convenience	No	<30 minutes	No	No	NO	rash	0	1	0
100- <500	3	health facility	3rd	female	yes	partially immunized	vaccine not avaialble	0	0	0	0	0	0	0	0	0	0	0	1	0	Yes	Yes	Yes	Yes	Yes	Yes	Yes	Yes	No	No	No	No	Yes		Yes		No	No	Positive	inconvenience	No	<30 minutes	No	No	NO	Fever	1	0	0
>1000	4+	health facility	4th	female	yes	fully immunized															Yes	Yes	Yes	Yes	Yes	Yes	Yes	Yes	Yes	Yes	Yes	Yes	Yes		Yes		Yes	Yes	Positive	Convenience	Yes	30 minutes to 1 hour	No	No	Yes	Fever	1	0	0
<100	4+	health facility	4th	female	yes	fully immunized															Yes	Yes	Yes	Yes	Yes	Yes	Yes	Yes	Yes	Yes	Yes	Yes	NO	At the nearest health center	Yes		Yes	No	Positive	Convenience	Yes	30 minutes to 1 hour	No	No	Yes	Fever	1	0	0
100- <500	1-2	Home	2nd	female	yes	partially immunized	mother ill	0	0	0	0	1	0	0	0	0	0	0	0	0	Yes	Yes	Yes	No	Yes	Yes	No	No	Yes	Yes	Yes	Yes	Yes		NO	>30 minutes to 1 hour	No	Yes	Positive	Convenience	No	<30 minutes	Yes	Yes	NO	rash	0	1	0
>1000	4+	health facility	3rd	male	yes	fully immunized															Yes	Yes	Yes	Yes	Yes	Yes	Yes	Yes	Yes	Yes	Yes	Yes	Yes		Yes		Yes	Yes	Positive	Convenience	No	<30 minutes	Yes	Yes	NO	Fever	1	0	0
100- <500	1-2	Home	1st	male	yes	partially immunized	fear of site reactions	0	0	0	0	0	0	0	0	1	0	0	0	0	Yes	Yes	No	No	Yes	No	No	No	Yes	Yes	Yes	Yes	Yes		Yes		Yes	Yes	Negative	Convenience	No	<30 minutes	No	No	NO	Fever rash Crying	1	1	0
100- <500	1-2	health facility	1st	female	yes	partially immunized	Mother travel out of community	0	1	0	0	0	0	0	0	0	0	0	0	0	Yes	Yes	Yes	Yes	Yes	Yes	Yes	Yes	No	No	No	No	Yes		Yes		Yes	Yes	Negative	inconvenience	No	<30 minutes	No	No	NO	Fever	1	0	0
100- <500	4+	health facility	3rd	female	yes	fully immunized															Yes	Yes	Yes	Yes	Yes	Yes	Yes	Yes	Yes	Yes	Yes	Yes	Yes		Yes		Yes	Yes	Positive	Convenience	No	<30 minutes	No	No	Yes	Fever	1	0	0
<100	4+	health facility	2nd	male	yes	fully immunized															Yes	Yes	Yes	Yes	Yes	Yes	Yes	Yes	Yes	Yes	Yes	Yes	Yes		Yes		Yes	Yes	Positive	Convenience	Yes	30 minutes to 1 hour	No	No	NO	Fever	1	0	0
<100	1-2	Home	1st	female	yes	partially immunized	fear of site reactions	0	0	0	0	0	0	0	0	1	0	0	0	0	Yes	Yes	Yes	No	Yes	Yes	No	No	No	No	No	No	Yes		Yes		Yes	Yes	Negative	Convenience	No	<30 minutes	No	No	Yes	Fever rash Crying	1	1	0
100- <500	1-2	health facility	1st	male	yes	partially immunized	vaccinator absence	0	0	0	0	0	0	0	0	0	0	1	0	0	Yes	Yes	Yes	No	Yes	Yes	No	No	No	No	No	No	Yes		Yes		Yes	Yes	Negative	Convenience	No	<30 minutes	No	Yes	Yes	Fever	1	0	0
100- <500	1-2	Home	1st	male	yes	partially immunized	vaccine not avaialble	0	0	0	0	0	0	0	0	0	0	0	1	0	Yes	Yes	Yes	Yes	Yes	Yes	Yes	Yes	Yes	Yes	No	No	Yes		Yes		Yes	Yes	Positive	Convenience	Yes	30 minutes to 1 hour	No	Yes	Yes	Fever	1	0	0
<100	1-2	health facility	1st	female	yes	partially immunized	vaccine not avaialble	0	0	0	0	0	0	0	0	0	0	0	1	0	Yes	Yes	Yes	Yes	Yes	Yes	Yes	Yes	No	No	No	No	Yes		Yes		Yes	Yes	Negative	Convenience	No	<30 minutes	Yes	Yes	Yes	Fever	1	0	0
100- <500	1-2	health facility	1st	female	yes	partially immunized	vaccine not avaialble	0	0	0	0	0	0	0	0	0	0	0	1	0	Yes	Yes	No	No	Yes	No	Yes	Yes	No	No	No	No	Yes		Yes		Yes	Yes	Negative	Convenience	Yes	<30 minutes	Yes	Yes	Yes	Fever	1	0	0
100- <500	1-2	health facility	1st	female	No	fully immunized															Yes	Yes	Yes	Yes	Yes	Yes	Yes	Yes	Yes	Yes	Yes	Yes	Yes		Yes		Yes	Yes	Negative	Convenience	No	<30 minutes	No	No	NO	Fever Crying	1	0	0
100- <500	3	health facility	1st	female	yes	fully immunized															Yes	Yes	Yes	Yes	Yes	Yes	Yes	Yes	Yes	Yes	Yes	Yes	Yes		Yes		Yes	Yes	Negative	Convenience	No	<30 minutes	No	No	NO	rash	0	1	0
500-1000	4+	health facility	1st	female	No	fully immunized															Yes	Yes	Yes	Yes	Yes	Yes	Yes	Yes	Yes	Yes	Yes	Yes	Yes		Yes		Yes	Yes	Positive	Convenience	No	<30 minutes	No	No	NO	Fever rash Crying	1	1	0
<100	1-2	Home	1st	male	yes	partially immunized	vaccine not avaialble	0	0	0	0	0	0	0	0	0	0	0	1	0	Yes	Yes	Yes	Yes	Yes	Yes	Yes	Yes	No	No	No	No	Yes		Yes		Yes	Yes	Positive	Convenience	Yes	<30 minutes	Yes	Yes	Yes	Fever	1	0	0
>1000	4+	health facility	1st	male	yes	fully immunized															Yes	Yes	Yes	Yes	Yes	Yes	Yes	Yes	Yes	Yes	Yes	Yes	Yes		Yes		Yes	Yes	Positive	Convenience	Yes	<30 minutes	No	No	Yes	Fever rash	1	1	0
>1000	4+	health facility	1st	female	yes	fully immunized															Yes	Yes	Yes	Yes	Yes	Yes	Yes	Yes	Yes	Yes	Yes	Yes	Yes		Yes		Yes	Yes	Positive	Convenience	Yes	<30 minutes	No	No	Yes	Fever Crying	1	0	0
>1000	3	health facility	1st	male	yes	fully immunized															Yes	Yes	Yes	Yes	Yes	Yes	Yes	Yes	Yes	Yes	Yes	Yes	Yes		Yes		Yes	Yes	Positive	Convenience	No	<30 minutes	No	No	NO	rash	0	1	0
500-1000	4+	health facility	1st	female	yes	partially immunized	vaccine not avaialble	0	0	0	0	0	0	0	0	0	0	0	1	0	Yes	Yes	Yes	Yes	Yes	Yes	Yes	Yes	No	No	No	No	NO	Nearest health facility	Yes		Yes	Yes	Positive	inconvenience	No	<30 minutes	Yes	Yes	Yes	Fever Crying	1	0	0
500-1000	4+	health facility	4th	male	yes	fully immunized															Yes	Yes	Yes	Yes	Yes	Yes	Yes	Yes	Yes	Yes	Yes	Yes	Yes		Yes		Yes	Yes	Positive	Convenience	Yes	30 minutes to 1 hour	No	No	NO	Fever	1	0	0
100- <500	3	health facility	1st	female	yes	partially immunized	vaccine not avaialble	0	0	0	0	0	0	0	0	0	0	0	1	0	Yes	Yes	Yes	Yes	Yes	Yes	Yes	Yes	No	No	No	No	Yes		Yes		Yes	Yes	Positive	Convenience	No	<30 minutes	Yes	Yes	Yes	Fever Crying rash	1	1	0
<100	1-2	Home	4th	male	yes	partially immunized	Mother travel out of community	0	1	0	0	0	0	0	0	0	0	0	0	0	Yes	Yes	Yes	Yes	Yes	Yes	Yes	Yes	Yes	Yes	No	No	Yes		Yes		Yes	Yes	Negative	inconvenience	No	<30 minutes	No	No	Yes	Fever	1	0	0
100- <500	4+	health facility	1st	female	yes	fully immunized															Yes	Yes	Yes	Yes	Yes	Yes	Yes	Yes	Yes	Yes	Yes	Yes	Yes		Yes		Yes	Yes	Positive	inconvenience	Yes	> 1 hour	No	No	Yes	Fever	1	0	0
<100	3	Home	1st	male	yes	fully immunized															Yes	Yes	Yes	Yes	Yes	Yes	Yes	Yes	Yes	Yes	Yes	Yes	Yes		Yes		Yes	Yes	Positive	inconvenience	No	<30 minutes	No	No	Yes	Fever Crying	1	0	0
>1000	3	health facility	1st	male	yes	fully immunized															Yes	Yes	Yes	Yes	Yes	Yes	Yes	Yes	Yes	Yes	Yes	Yes	Yes		Yes		Yes	Yes	Negative	inconvenience	No	<30 minutes	No	No	NO	rash Fever	1	1	0
<100	1-2	Home	1st	male	yes	partially immunized	vaccinator absence	0	0	0	0	0	0	0	0	0	0	1	0	0	Yes	Yes	Yes	Yes	Yes	Yes	Yes	Yes	Yes	Yes	No	No	Yes		Yes		Yes	Yes	Negative	Convenience	Yes	30 minutes to 1 hour	Yes	No	NO	Crying Fever Diarrhea	1	0	1
100- <500	1-2	Home	1st	male	yes	partially immunized	fear of site reactions	0	0	0	0	0	0	0	0	1	0	0	0	0	Yes	Yes	Yes	No	Yes	Yes	No	No	No	No	No	No	Yes		Yes		Yes	Yes	Negative	Convenience	No	<30 minutes	No	No	Yes	Fever rash Crying	1	1	0
100- <500	3	Home	1st	female	yes	fully immunized															Yes	Yes	Yes	Yes	Yes	Yes	Yes	Yes	Yes	Yes	Yes	Yes	Yes		Yes		Yes	No	Positive	Convenience	No	<30 minutes	No	No	NO	Fever rash Diarrhea	1	1	1
100- <500	1-2	health facility	1st	male	yes	fully immunized															Yes	Yes	Yes	Yes	Yes	Yes	Yes	Yes	Yes	Yes	Yes	Yes	Yes		Yes		No	No	Positive	inconvenience	Yes	30 minutes to 1 hour	No	No	Yes	Fever rash	1	1	0
100- <500	1-2	health facility	1st	female	yes	partially immunized	caregiver too busy	1	0	0	0	0	0	0	0	0	0	0	0	0	Yes	Yes	Yes	No	Yes	Yes	No	No	No	No	No	No	Yes		Yes		Yes	Yes	Negative	Convenience	No	<30 minutes	No	No	Yes	Fever	1	0	0
100- <500	4+	health facility	1st	male	No	fully immunized															Yes	Yes	Yes	Yes	Yes	Yes	Yes	Yes	Yes	Yes	Yes	Yes	Yes		Yes		Yes	Yes	Positive	Convenience	Yes	<30 minutes	No	Yes	Yes	Fever	1	0	0
100- <500	1-2	health facility	2nd	male	yes	partially immunized	caregiver too busy	1	0	0	0	0	0	0	0	0	0	0	0	0	Yes	Yes	Yes	Yes	Yes	Yes	Yes	Yes	Yes	Yes	No	No	Yes		Yes		Yes	Yes	Negative	Convenience	No	<30 minutes	Yes	No	NO	rash Fever	1	1	0
<100	3	health facility	4th	female	yes	fully immunized															Yes	Yes	Yes	Yes	Yes	Yes	Yes	Yes	Yes	Yes	Yes	Yes	Yes		Yes		No	No	Positive	inconvenience	No	<30 minutes	No	No	NO	rash Fever	1	1	0
500-1000	3	health facility	1st	male	yes	partially immunized	caregiver too busy	1	0	0	0	0	0	0	0	0	0	0	0	0	Yes	Yes	Yes	Yes	Yes	Yes	Yes	Yes	Yes	Yes	No	No	Yes		Yes		No	No	Negative	inconvenience	Yes	<30 minutes	No	No	NO	Fever	1	0	0
100- <500	1-2	health facility	2nd	male	yes	partially immunized	opposition from family	0	0	0	0	0	0	0	1	0	0	0	0	0	Yes	Yes	Yes	Yes	Yes	Yes	Yes	Yes	No	No	No	No	Yes		Yes		No	No	Negative	inconvenience	Yes	30 minutes to 1 hour	No	No	NO	Fever	1	0	0
<100	1-2	health facility	1st	female	yes	partially immunized	vaccine not avaialble	0	0	0	0	0	0	0	0	0	0	0	1	0	Yes	Yes	Yes	Yes	Yes	Yes	Yes	Yes	No	No	No	No	Yes		Yes		No	Yes	Negative	inconvenience	Yes	30 minutes to 1 hour	Yes	Yes	NO	Fever rash	1	1	0
100- <500	1-2	health facility	2nd	female	yes	partially immunized	Mother travel out of community	0	1	0	0	0	0	0	0	0	0	0	0	0	Yes	Yes	Yes	Yes	Yes	Yes	Yes	Yes	No	No	Yes	Yes	Yes		NO	>30 minutes to 1 hour	No	Yes	Positive	inconvenience	No	<30 minutes	No	No	NO	rash	0	1	0
100- <500	3	health facility	2nd	female	yes	partially immunized	Mother travel out of community	0	1	0	0	0	0	0	0	0	0	0	0	0	Yes	Yes	Yes	Yes	Yes	Yes	Yes	Yes	No	No	No	No	Yes		NO	>30 minutes to 1 hour	No	No	Positive	inconvenience	No	<30 minutes	No	Yes	NO	Fever	1	0	0
100- <500	3	health facility	1st	male	yes	fully immunized															Yes	Yes	Yes	Yes	Yes	Yes	Yes	Yes	Yes	Yes	Yes	Yes	Yes		Yes		Yes	Yes	Negative	Convenience	Yes	<30 minutes	No	No	NO	Fever	1	0	0
>1000	4+	health facility	3rd	male	yes	partially immunized	child becomes ill as a result of previous vaccination	0	0	1	0	0	0	0	0	0	0	0	0	0	Yes	Yes	No	No	Yes	No	No	No	No	No	No	No	Yes		NO	> 15 minutes to 30 minutes	Yes	Yes	Positive	Convenience	Yes	30 minutes to 1 hour	No	Yes	NO	Fever	1	0	0
<100	1-2	health facility	2nd	female	yes	fully immunized															Yes	Yes	Yes	Yes	Yes	Yes	Yes	Yes	Yes	Yes	Yes	Yes	Yes		Yes		Yes	Yes	Negative	Convenience	Yes	<30 minutes	No	No	NO	Fever	1	0	0
<100	1-2	health facility	2nd	male	yes	partially immunized	caregiver too busy No knowledge on vaccination date or place	1	0	0	1	0	0	0	0	0	0	0	0	0	Yes	Yes	Yes	Yes	Yes	Yes	Yes	Yes	No	No	No	No	Yes		NO	>30 minutes to 1 hour	No	No	Negative	inconvenience	Yes	30 minutes to 1 hour	No	No	NO	Fever	1	0	0
100- <500	1-2	health facility	2nd	female	yes	fully immunized															Yes	Yes	Yes	Yes	Yes	Yes	Yes	Yes	Yes	Yes	Yes	Yes	Yes		Yes		Yes	Yes	Negative	Convenience	No	<30 minutes	No	No	NO	Fever	1	0	0
>1000	3	health facility	1st	male	yes	partially immunized	No knowledge on vaccination date or place	0	0	0	1	0	0	0	0	0	0	0	0	0	Yes	Yes	Yes	Yes	Yes	Yes	Yes	Yes	Yes	No	No	No	Yes		NO	> 15 minutes to 30 minutes	No	No	Negative	inconvenience	No	30 minutes to 1 hour	No	No	Yes	Fever rash Diarrhea	1	1	1
100- <500	4+	health facility	2nd	female	yes	fully immunized															Yes	Yes	Yes	Yes	Yes	Yes	Yes	Yes	Yes	Yes	Yes	Yes	Yes		Yes		Yes	Yes	Positive	inconvenience	No	<30 minutes	No	No	NO	Fever	1	0	0
<100	1-2	Home	1st	female	yes	partially immunized	fear of site reactions	0	0	0	0	0	0	0	0	1	0	0	0	0	Yes	Yes	No	No	Yes	No	No	No	No	No	No	No	Yes		Yes		Yes	Yes	Negative	Convenience	No	<30 minutes	No	No	Yes	Fever Crying Diarrhea rash	1	1	1
100- <500	1-2	health facility	1st	male	yes	partially immunized	Mother travel out of community	0	1	0	0	0	0	0	0	0	0	0	0	0	Yes	Yes	Yes	Yes	Yes	Yes	No	Yes	Yes	No	No	No	Yes		Yes		Yes	Yes	Negative	Convenience	Yes	<30 minutes	No	No	Yes	Fever	1	0	0
<100	3	health facility	1st	male	yes	fully immunized															Yes	Yes	Yes	Yes	Yes	Yes	Yes	Yes	Yes	Yes	Yes	Yes	Yes		Yes		Yes	Yes	Positive	Convenience	No	<30 minutes	No	No	Yes	Fever	1	0	0
<100	4+	health facility	3rd	female	yes	fully immunized															Yes	Yes	Yes	Yes	Yes	Yes	Yes	Yes	Yes	Yes	Yes	Yes	Yes		Yes		Yes	Yes	Positive	Convenience	No	<30 minutes	No	No	Yes	Fever	1	0	0
<100	4+	health facility	1st	male	yes	fully immunized															Yes	Yes	Yes	Yes	Yes	Yes	Yes	Yes	Yes	Yes	Yes	Yes	Yes		Yes		Yes	Yes	Positive	Convenience	Sometimes	<30 minutes	No	No	Yes	Fever	1	0	0
<100	3	health facility	1st	male	yes	fully immunized															Yes	Yes	Yes	Yes	Yes	Yes	Yes	Yes	Yes	Yes	Yes	Yes	Yes		Yes		Yes	Yes	Positive	Convenience	Yes	<30 minutes	No	No	Yes	Fever	1	0	0
<100	3	health facility	1st	female	yes	fully immunized															Yes	Yes	Yes	Yes	Yes	Yes	Yes	Yes	Yes	Yes	No	No	Yes		Yes		Yes	Yes	Positive	Convenience	No	<30 minutes	No	No	Yes	Fever	1	0	0
100- <500	4+	health facility	2nd	female	yes	partially immunized	child not due	0	0	0	0	0	0	0	0	0	0	0	0	1	Yes	Yes	Yes	Yes	Yes	Yes	Yes	Yes	Yes	Yes	No	No	Yes		Yes		Yes	Yes	Positive	Convenience	No	<30 minutes	No	Yes	Yes	Fever	1	0	0
100- <500	1-2	health facility	2nd	female	yes	partially immunized	caregiver too busy	1	0	0	0	0	0	0	0	0	0	0	0	0	Yes	Yes	Yes	Yes	Yes	Yes	Yes	Yes	Yes	Yes	No	No	Yes		Yes		Yes	Yes	Positive	Convenience	No	<30 minutes	No	No	Yes	Fever	1	0	0
100- <500	4+	health facility	1st	female	No	partially immunized	caregiver too busy	1	0	0	0	0	0	0	0	0	0	0	0	0	Yes	Yes	Yes	No	Yes	Yes	No	No	No	No	No	No	Yes		Yes		Yes	Yes	Positive	Convenience	No	30 minutes to 1 hour	No	No	Yes	Crying	0	0	0
<100	3	health facility	2nd	male	yes	partially immunized	Mother travel out of community	0	1	0	0	0	0	0	0	0	0	0	0	0	Yes	Yes	Yes	Yes	Yes	Yes	Yes	Yes	No	No	No	No	Yes		Yes		Yes	Yes	Negative	Convenience	No	<30 minutes	No	Yes	NO	Fever	1	0	0
<100	4+	health facility	3rd	male	yes	partially immunized	Mother travel out of community	0	1	0	0	0	0	0	0	0	0	0	0	0	Yes	Yes	Yes	Yes	Yes	Yes	Yes	Yes	Yes	Yes	No	No	Yes		Yes		Yes	Yes	Negative	Convenience	Yes	<30 minutes	No	No	Yes	Fever	1	0	0
100- <500	3	health facility	1st	male	yes	partially immunized	caregiver too busy	1	0	0	0	0	0	0	0	0	0	0	0	0	Yes	Yes	Yes	Yes	Yes	Yes	Yes	Yes	Yes	Yes	No	No	Yes		Yes		Yes	Yes	Negative	Convenience	Yes	<30 minutes	No	Yes	Yes	Fever	1	0	0
<100	3	health facility	2nd	male	yes	fully immunized															Yes	Yes	Yes	Yes	Yes	Yes	Yes	Yes	Yes	Yes	Yes	Yes	Yes		Yes		No	No	Negative	Convenience	Yes	30 minutes to 1 hour	No	Yes	NO	Fever	1	0	0
100- <500	1-2	health facility	4th	female	No	partially immunized	caregiver too busy	1	0	0	0	0	0	0	0	0	0	0	0	0	Yes	Yes	No	Yes	Yes	Yes	Yes	Yes	Yes	Yes	Yes	Yes	NO	Nearest health center	Yes		Yes	Yes	Negative	inconvenience	No	30 minutes to 1 hour	No	No	NO	Fever	1	0	0
<100	4+	health facility	2nd	male	yes	fully immunized															Yes	Yes	Yes	Yes	Yes	Yes	Yes	Yes	Yes	Yes	Yes	Yes	Yes		Yes		Yes	Yes	Positive	Convenience	Yes	30 minutes to 1 hour	No	No	NO	rash	0	1	0
100- <500	3	Home	4th	male	yes	fully immunized															Yes	Yes	Yes	Yes	Yes	Yes	Yes	Yes	Yes	Yes	Yes	Yes	NO	Nearest health center	NO	>30 minutes to 1 hour	Yes	No	Negative	inconvenience	Yes	30 minutes to 1 hour	No	No	NO	Fever	1	0	0
100- <500	3	Home	1st	male	yes	partially immunized	No knowledge on vaccination date or place	0	0	0	1	0	0	0	0	0	0	0	0	0	Yes	Yes	Yes	Yes	Yes	Yes	Yes	Yes	No	No	No	No	Yes		Yes		Yes	Yes	Negative	Convenience	No	<30 minutes	No	No	Yes	Fever	1	0	0
<100	4+	health facility	2nd	male	yes	partially immunized	vaccine not avaialble caregiver too busy	1	0	0	0	0	0	0	0	0	0	0	1	0	Yes	Yes	Yes	No	Yes	Yes	No	No	No	No	No	No	NO	Nearest health facility	Yes		No	No	Negative	inconvenience	Yes	30 minutes to 1 hour	No	No	NO	Fever	1	0	0
100- <500	3	health facility	2nd	female	yes	fully immunized															Yes	Yes	Yes	Yes	Yes	Yes	Yes	Yes	Yes	Yes	Yes	Yes	Yes		Yes		Yes	Yes	Positive	Convenience	Yes	<30 minutes	Yes	Yes	NO	Fever	1	0	0
100- <500	3	health facility	2nd	female	yes	partially immunized	vaccine not avaialble	0	0	0	0	0	0	0	0	0	0	0	1	0	Yes	Yes	Yes	No	Yes	Yes	No	No	No	No	No	No	Yes		Yes		Yes	Yes	Negative	Convenience	Yes	<30 minutes	Yes	No	NO	Fever	1	0	0
100- <500	1-2	health facility	1st	male	yes	fully immunized															Yes	Yes	Yes	Yes	Yes	Yes	Yes	Yes	Yes	Yes	Yes	Yes	Yes		Yes		No	No	Negative	Convenience	Yes	30 minutes to 1 hour	No	No	NO	rash	0	1	0
100- <500	1-2	health facility	2nd	male	yes	fully immunized															Yes	Yes	Yes	Yes	Yes	Yes	Yes	Yes	Yes	Yes	Yes	Yes	Yes		Yes		Yes	Yes	Negative	Convenience	Yes	30 minutes to 1 hour	No	No	Yes	Fever	1	0	0
<100	1-2	health facility	1st	male	yes	fully immunized															Yes	Yes	Yes	Yes	Yes	Yes	Yes	Yes	Yes	Yes	Yes	Yes	Yes		Yes		Yes	Yes	Positive	inconvenience	Yes	<30 minutes	No	No	NO	Fever	1	0	0
100- <500	1-2	Home	1st	female	yes	fully immunized															Yes	Yes	Yes	Yes	Yes	Yes	Yes	Yes	Yes	Yes	Yes	Yes	Yes		Yes		Yes	Yes	Negative	Convenience	Yes	30 minutes to 1 hour	No	Yes	NO	Fever	1	0	0
100- <500	1-2	health facility	2nd	male	yes	partially immunized	caregiver too busy	1	0	0	0	0	0	0	0	0	0	0	0	0	Yes	Yes	Yes	Yes	Yes	Yes	Yes	Yes	Yes	Yes	No	No	NO	Health health center	Yes		No	No	Negative	inconvenience	Yes	<30 minutes	Yes	Yes	Yes	Fever rash	1	1	0
<100	1-2	health facility	2nd	female	No	fully immunized															Yes	Yes	Yes	Yes	Yes	Yes	Yes	Yes	Yes	Yes	Yes	Yes	Yes		Yes		Yes	Yes	Negative	inconvenience	No	<30 minutes	No	Yes	NO	Fever	1	0	0
100- <500	4+	Home	3rd	male	yes	fully immunized															Yes	Yes	Yes	Yes	Yes	Yes	Yes	Yes	Yes	Yes	Yes	Yes	Yes		Yes		Yes	Yes	Negative	inconvenience	No	<30 minutes	No	Yes	Yes	Fever	1	0	0
100- <500	3	health facility	1st	male	yes	fully immunized															Yes	Yes	Yes	No	Yes	Yes	No	No	Yes	No	No	No	NO	Nearest health facility	NO	>30 minutes to 1 hour	No	No	Negative	inconvenience	No	<30 minutes	Yes	Yes	NO	Fever	1	0	0
500-1000	3	health facility	2nd	female	yes	partially immunized	Mother travel out of community	0	1	0	0	0	0	0	0	0	0	0	0	0	Yes	Yes	Yes	No	Yes	Yes	No	No	Yes	Yes	No	No	NO	Nearest health facility	NO	> 15 minutes to 30 minutes	No	No	Positive	Convenience	No	<30 minutes	No	Yes	Yes	Fever	1	0	0
100- <500	1-2	health facility	1st	female	yes	fully immunized															Yes	Yes	Yes	Yes	Yes	Yes	Yes	Yes	Yes	Yes	Yes	Yes	Yes		Yes		Yes	Yes	Positive	Convenience	Yes	30 minutes to 1 hour	No	No	NO	Fever	1	0	0
500-1000	3	health facility	2nd	female	yes	fully immunized															Yes	Yes	Yes	Yes	Yes	Yes	Yes	Yes	Yes	Yes	Yes	Yes	Yes		NO	> 15 minutes to 30 minutes	No	No	Negative	Convenience	Yes	<30 minutes	No	Yes	Yes	Fever	1	0	0
100- <500	1-2	health facility	2nd	female	yes	fully immunized															Yes	Yes	Yes	Yes	Yes	Yes	Yes	Yes	Yes	Yes	Yes	Yes	Yes		NO	> 15 minutes to 30 minutes	No	No	Positive	inconvenience	No	30 minutes to 1 hour	No	No	NO	Fever	1	0	0
<100	3	health facility	1st	male	yes	fully immunized															Yes	Yes	Yes	Yes	Yes	Yes	Yes	Yes	Yes	Yes	Yes	Yes	Yes		Yes		Yes	Yes	Positive	Convenience	Yes	30 minutes to 1 hour	No	Yes	NO	Fever rash	1	1	0
<100	1-2	health facility	2nd	female	yes	partially immunized	opposition from family	0	0	0	0	0	0	0	1	0	0	0	0	0	Yes	Yes	Yes	No	Yes	Yes	No	No	Yes	Yes	No	No	Yes		Yes		Yes	Yes	Negative	inconvenience	No	<30 minutes	No	No	NO	Fever	1	0	0
>1000	4+	health facility	2nd	female	yes	fully immunized															Yes	Yes	Yes	Yes	Yes	Yes	Yes	Yes	Yes	Yes	Yes	Yes	Yes		Yes		Yes	Yes	Positive	Convenience	No	<30 minutes	No	No	NO	Fever rash	1	1	0
>1000	4+	health facility	2nd	female	yes	fully immunized															Yes	Yes	Yes	Yes	Yes	Yes	Yes	Yes	Yes	Yes	Yes	Yes	Yes		Yes		Yes	Yes	Positive	Convenience	No	<30 minutes	No	No	Yes	Fever	1	0	0
100- <500	3	health facility	2nd	male	yes	partially immunized	Mother travel out of community	0	1	0	0	0	0	0	0	0	0	0	0	0	Yes	Yes	Yes	No	Yes	Yes	No	No	No	No	No	No	Yes		NO	>30 minutes to 1 hour	No	No	Negative	inconvenience	No	30 minutes to 1 hour	No	No	NO	Fever	1	0	0
<100	1-2	health facility	2nd	female	yes	fully immunized															Yes	Yes	Yes	Yes	Yes	Yes	Yes	Yes	Yes	Yes	Yes	Yes	Yes		Yes		Yes	Yes	Negative	Convenience	No	<30 minutes	No	No	NO	Fever	1	0	0
>1000	3	health facility	3rd	male	yes	fully immunized															Yes	Yes	Yes	Yes	Yes	Yes	Yes	Yes	Yes	Yes	Yes	Yes	Yes		Yes		Yes	Yes	Positive	Convenience	Yes	30 minutes to 1 hour	No	Yes	NO	Fever	1	0	0
<100	1-2	Home	1st	female	yes	partially immunized	Mother travel out of community	0	1	0	0	0	0	0	0	0	0	0	0	0	Yes	Yes	Yes	No	Yes	Yes	No	No	No	No	No	No	Yes		Yes		Yes	Yes	Negative	Convenience	No	<30 minutes	No	No	Yes	Fever	1	0	0
<100	1-2	Home	2nd	female	yes	fully immunized															Yes	Yes	Yes	Yes	Yes	Yes	Yes	Yes	Yes	Yes	Yes	Yes	Yes		Yes		Yes	Yes	Negative	Convenience	No	<30 minutes	No	No	Yes	Fever	1	0	0
100- <500	1-2	Home	1st	female	yes	partially immunized	caregiver too busy	1	0	0	0	0	0	0	0	0	0	0	0	0	Yes	Yes	Yes	No	Yes	Yes	No	No	Yes	Yes	Yes	Yes	Yes		NO	>30 minutes to 1 hour	No	No	Negative	inconvenience	No	30 minutes to 1 hour	No	No	NO	Fever	1	0	0
100- <500	3	health facility	2nd	female	yes	fully immunized															Yes	Yes	Yes	Yes	Yes	Yes	Yes	Yes	Yes	Yes	Yes	Yes	Yes		Yes		Yes	Yes	Positive	inconvenience	No	<30 minutes	No	No	Yes	Fever	1	0	0
<100	4+	health facility	3rd	female	yes	partially immunized	caregiver too busy	1	0	0	0	0	0	0	0	0	0	0	0	0	Yes	Yes	Yes	Yes	Yes	Yes	Yes	Yes	Yes	Yes	No	No	Yes		Yes		Yes	Yes	Negative	Convenience	No	<30 minutes	Yes	Yes	NO	rash	0	1	0
100- <500	3	Home	3rd	male	yes	fully immunized															Yes	Yes	Yes	Yes	Yes	Yes	Yes	Yes	Yes	Yes	Yes	Yes	Yes		Yes		Yes	Yes	Positive	Convenience	No	<30 minutes	No	No	Yes	Fever	1	0	0
<100	1-2	Home	1st	male	yes	partially immunized	opposition from family	0	0	0	0	0	0	0	1	0	0	0	0	0	Yes	Yes	Yes	Yes	Yes	Yes	Yes	Yes	Yes	Yes	No	No	Yes		Yes		Yes	Yes	Negative	Convenience	No	<30 minutes	No	No	NO	Fever	1	0	0
100- <500	4+	health facility	4th	male	yes	fully immunized															Yes	Yes	Yes	Yes	Yes	Yes	Yes	Yes	Yes	Yes	Yes	Yes	Yes		Yes		Yes	Yes	Positive	Convenience	Yes	30 minutes to 1 hour	Yes	No	NO	Fever rash	1	1	0
<100	1-2	health facility	1st	male	yes	partially immunized	vaccine not avaialble	0	0	0	0	0	0	0	0	0	0	0	1	0	Yes	Yes	Yes	Yes	Yes	Yes	Yes	Yes	No	No	No	No	Yes		Yes		Yes	Yes	Positive	Convenience	Yes	30 minutes to 1 hour	No	No	NO	Fever	1	0	0
100- <500	3	health facility	3rd	male	yes	fully immunized															Yes	Yes	Yes	Yes	Yes	Yes	Yes	Yes	Yes	Yes	Yes	Yes	Yes		Yes		Yes	Yes	Positive	Convenience	No	<30 minutes	No	No	Yes	Fever	1	0	0
<100	1-2	Home	1st	female	yes	partially immunized	fear of site reactions	0	0	0	0	0	0	0	0	1	0	0	0	0	Yes	Yes	Yes	Yes	Yes	Yes	Yes	Yes	No	No	No	No	Yes		Yes		Yes	Yes	Negative	Convenience	Yes	<30 minutes	No	Yes	Yes	Fever	1	0	0
<100	1-2	Home	1st	male	yes	partially immunized	caregiver too busy	1	0	0	0	0	0	0	0	0	0	0	0	0	Yes	Yes	No	No	Yes	No	No	No	Yes	Yes	Yes	Yes	Yes		Yes		Yes	Yes	Positive	Convenience	No	<30 minutes	No	No	Yes	Fever rash	1	1	0
500-1000	4+	health facility	5th and above	female	yes	fully immunized															Yes	Yes	Yes	Yes	Yes	Yes	Yes	Yes	Yes	Yes	Yes	Yes	Yes		Yes		Yes	Yes	Positive	Convenience	No	<30 minutes	No	Yes	Yes	Fever	1	0	0
<100	1-2	Home	1st	male	yes	partially immunized	caregiver too busy	1	0	0	0	0	0	0	0	0	0	0	0	0	Yes	Yes	Yes	Yes	Yes	Yes	Yes	Yes	No	No	No	No	Yes		Yes		Yes	Yes	Negative	inconvenience	No	<30 minutes	No	No	Yes	Fever	1	0	0
<100	1-2	health facility	2nd	male	yes	fully immunized															Yes	Yes	Yes	Yes	Yes	Yes	Yes	Yes	Yes	Yes	Yes	Yes	Yes		Yes		Yes	Yes	Negative	inconvenience	Yes	30 minutes to 1 hour	No	No	Yes	Fever	1	0	0
500-1000	3	health facility	1st	female	yes	fully immunized															Yes	Yes	Yes	Yes	Yes	Yes	Yes	Yes	Yes	Yes	Yes	Yes	Yes		Yes		Yes	Yes	Positive	inconvenience	Yes	> 1 hour	No	No	NO	Fever rash	1	1	0
500-1000	4+	health facility	3rd	female	yes	fully immunized															Yes	Yes	Yes	Yes	Yes	Yes	Yes	Yes	Yes	Yes	Yes	Yes	Yes		Yes		Yes	Yes	Negative	inconvenience	Yes	30 minutes to 1 hour	No	No	NO	Fever	1	0	0
100- <500	4+	health facility	4th	male	yes	fully immunized															Yes	Yes	Yes	Yes	Yes	Yes	Yes	Yes	Yes	Yes	Yes	Yes	Yes		Yes		Yes	Yes	Negative	Convenience	Yes	30 minutes to 1 hour	No	No	Yes	Fever	1	0	0
100- <500	3	health facility	1st	male	yes	fully immunized															Yes	Yes	Yes	Yes	Yes	Yes	Yes	Yes	No	No	No	No	Yes		Yes		Yes	Yes	Positive	Convenience	No	30 minutes to 1 hour	No	No	NO	Fever	1	0	0
>1000	1-2	health facility	2nd	male	yes	partially immunized	mother ill	0	0	0	0	1	0	0	0	0	0	0	0	0	Yes	Yes	Yes	Yes	Yes	Yes	Yes	Yes	No	No	No	No	Yes		Yes		Yes	Yes	Negative	Convenience	No	<30 minutes	No	No	NO	Fever	1	0	0
100- <500	3	health facility	1st	male	yes	fully immunized															Yes	Yes	Yes	Yes	Yes	Yes	Yes	Yes	Yes	Yes	Yes	Yes	Yes		Yes		Yes	Yes	Negative	Convenience	No	<30 minutes	No	No	Yes	Fever	1	0	0
<100	1-2	Home	1st	male	yes	fully immunized															Yes	Yes	Yes	Yes	Yes	Yes	Yes	Yes	Yes	Yes	No	No	Yes		Yes		Yes	Yes	Positive	inconvenience	No	<30 minutes	No	No	NO	Fever	1	0	0
100- <500	4+	health facility	2nd	female	yes	fully immunized															Yes	Yes	Yes	Yes	Yes	Yes	Yes	Yes	Yes	Yes	Yes	Yes	Yes		NO	>30 minutes to 1 hour	No	No	Positive	inconvenience	Yes	30 minutes to 1 hour	No	No	NO	rash	0	1	0
100- <500	1-2	health facility	3rd	female	yes	partially immunized	caregiver too busy	1	0	0	0	0	0	0	0	0	0	0	0	0	Yes	Yes	Yes	Yes	Yes	Yes	Yes	Yes	No	No	No	No	Yes		Yes		Yes	Yes	Negative	inconvenience	Yes	30 minutes to 1 hour	No	No	Yes	Fever	1	0	0
100- <500	3	health facility	3rd	male	yes	fully immunized															Yes	Yes	Yes	Yes	Yes	Yes	Yes	Yes	Yes	Yes	Yes	Yes	Yes		Yes		Yes	Yes	Negative	Convenience	Yes	> 1 hour	No	No	NO	Fever rash Diarrhea	1	1	1
<100	3	Home	3rd	female	yes	fully immunized															Yes	Yes	Yes	Yes	Yes	Yes	Yes	Yes	Yes	Yes	Yes	Yes	Yes		Yes		Yes	Yes	Positive	inconvenience	No	<30 minutes	No	No	NO	Fever	1	0	0
<100	1-2	Home	1st	female	yes	partially immunized	caregiver too busy	1	0	0	0	0	0	0	0	0	0	0	0	0	Yes	Yes	Yes	No	Yes	Yes	No	No	No	No	No	No	Yes		NO	>30 minutes to 1 hour	No	No	Negative	inconvenience	No	<30 minutes	No	No	NO	Fever	1	0	0
100- <500	1-2	health facility	1st	male	yes	partially immunized	vaccine not avaialble	0	0	0	0	0	0	0	0	0	0	0	1	0	Yes	Yes	Yes	No	Yes	Yes	No	No	No	No	No	No	NO	Nearest health facility	Yes		No	Yes	Negative	inconvenience	Yes	30 minutes to 1 hour	No	No	NO	Fever	1	0	0
100- <500	4+	health facility	5th and above	female	yes	fully immunized															Yes	Yes	Yes	Yes	Yes	Yes	Yes	Yes	Yes	Yes	Yes	Yes	Yes		Yes		Yes	Yes	Negative	Convenience	No	<30 minutes	No	No	NO	Fever	1	0	0
100- <500	3	health facility	2nd	female	yes	partially immunized	child was brought but because of illness not given immunization	0	0	0	0	0	0	1	0	0	0	0	0	0	Yes	Yes	Yes	Yes	Yes	Yes	Yes	Yes	Yes	Yes	No	No	NO	Nearest health center	Yes		Yes	Yes	Positive	Convenience	Yes	> 1 hour	No	No	Yes	Fever	1	0	0
100- <500	4+	Home	1st	male	yes	fully immunized															Yes	Yes	Yes	Yes	Yes	Yes	Yes	Yes	Yes	Yes	Yes	Yes	Yes		NO	> 15 minutes to 30 minutes	Yes	Yes	Positive	Convenience	Yes	30 minutes to 1 hour	No	No	Yes	Fever	1	0	0
100- <500	1-2	health facility	1st	male	yes	partially immunized	Mother travel out of community	0	1	0	0	0	0	0	0	0	0	0	0	0	Yes	Yes	Yes	No	Yes	Yes	No	No	Yes	Yes	Yes	Yes	NO	Nearest health center	NO	> 15 minutes to 30 minutes	Yes	No	Negative	inconvenience	Yes	30 minutes to 1 hour	No	No	NO	Fever	1	0	0
<100	4+	health facility	1st	female	yes	fully immunized															Yes	Yes	Yes	Yes	Yes	Yes	Yes	Yes	Yes	Yes	Yes	Yes	Yes		Yes		Yes	Yes	Negative	Convenience	Yes	30 minutes to 1 hour	No	No	NO	Fever	1	0	0
500-1000	4+	Home	1st	female	yes	partially immunized	Mother travel out of community	0	1	0	0	0	0	0	0	0	0	0	0	0	Yes	Yes	Yes	No	Yes	Yes	No	No	Yes	Yes	Yes	Yes	Yes		Yes		Yes	Yes	Negative	Convenience	Yes	30 minutes to 1 hour	No	Yes	NO	Fever	1	0	0
>1000	4+	health facility	1st	female	yes	fully immunized															Yes	Yes	Yes	Yes	Yes	Yes	Yes	Yes	Yes	Yes	Yes	Yes	Yes		Yes		Yes	Yes	Negative	Convenience	Yes	30 minutes to 1 hour	Yes	No	NO	Diarrhea	0	0	1
100- <500	4+	Home	3rd	female	yes	fully immunized															Yes	Yes	Yes	Yes	Yes	Yes	Yes	Yes	Yes	Yes	Yes	Yes	Yes		Yes		Yes	No	Positive	Convenience	No	<30 minutes	No	No	NO	Fever	1	0	0
>1000	1-2	health facility	1st	female	yes	partially immunized	child ill and not brought	0	0	0	0	0	1	0	0	0	0	0	0	0	Yes	Yes	Yes	No	Yes	Yes	No	No	Yes	Yes	Yes	Yes	Yes		Yes		Yes	Yes	Positive	Convenience	No	<30 minutes	No	Yes	Yes	Fever	1	0	0
>1000	3	health facility	5th and above	female	yes	fully immunized															Yes	Yes	Yes	Yes	Yes	Yes	Yes	Yes	Yes	Yes	Yes	Yes	NO	Nearest health center	NO	> 15 minutes to 30 minutes	Yes	No	Positive	Convenience	Yes	30 minutes to 1 hour	No	No	NO	Fever	1	0	0
>1000	4+	health facility	4th	female	yes	fully immunized															Yes	Yes	Yes	Yes	Yes	Yes	Yes	Yes	Yes	Yes	Yes	Yes	NO	Nearest health center	NO	>30 minutes to 1 hour	No	No	Positive	inconvenience	Yes	30 minutes to 1 hour	Yes	Yes	Yes	Diarrhea	0	0	1
>1000	4+	health facility	1st	female	yes	fully immunized															Yes	Yes	Yes	Yes	Yes	Yes	Yes	Yes	Yes	Yes	Yes	No	Yes		Yes		Yes	Yes	Negative	Convenience	No	<30 minutes	Yes	Yes	Yes	rash	0	1	0
>1000	4+	health facility	2nd	female	yes	partially immunized	Mother travel out of community	0	1	0	0	0	0	0	0	0	0	0	0	0	Yes	Yes	Yes	No	Yes	Yes	No	No	Yes	Yes	Yes	Yes	NO	Nearest health center	Yes		No	No	Negative	inconvenience	No	<30 minutes	Yes	Yes	NO	Fever Diarrhea	1	0	1
<100	1-2	health facility	1st	female	yes	partially immunized	No knowledge on vaccination date or place	0	0	0	1	0	0	0	0	0	0	0	0	0	Yes	Yes	Yes	Yes	Yes	Yes	Yes	Yes	Yes	Yes	No	No	Yes		Yes		Yes	Yes	Negative	inconvenience	No	<30 minutes	No	No	NO	Diarrhea	0	0	1
<100	1-2	Home	1st	male	yes	partially immunized	fear of site reactions	0	0	0	0	0	0	0	0	1	0	0	0	0	Yes	Yes	No	No	Yes	Yes	No	No	No	No	No	No	Yes		Yes		Yes	Yes	Negative	Convenience	No	<30 minutes	No	No	Yes	Fever rash Crying	1	1	0
<100	3	health facility	1st	female	yes	fully immunized															Yes	Yes	Yes	Yes	Yes	Yes	Yes	Yes	Yes	Yes	Yes	Yes	Yes		Yes		Yes	Yes	Positive	Convenience	Yes	30 minutes to 1 hour	No	No	Yes	Fever	1	0	0
<100	4+	health facility	5th and above	female	yes	partially immunized	Mother travel out of community	0	1	0	0	0	0	0	0	0	0	0	0	0	Yes	Yes	Yes	No	Yes	Yes	No	No	No	No	No	No	Yes		Yes		Yes	Yes	Negative	inconvenience	No	<30 minutes	No	No	NO	Fever Diarrhea	1	0	1
>1000	4+	Home	2nd	male	yes	partially immunized	vaccine not avaialble	0	0	0	0	0	0	0	0	0	0	0	1	0	Yes	Yes	Yes	Yes	Yes	Yes	Yes	Yes	Yes	Yes	No	No	Yes		Yes		Yes	Yes	Negative	Convenience	No	<30 minutes	Yes	Yes	Yes	Fever	1	0	0
<100	1-2	Home	1st	male	yes	partially immunized	No knowledge on vaccination date or place	0	0	0	1	0	0	0	0	0	0	0	0	0	Yes	Yes	Yes	Yes	Yes	Yes	Yes	Yes	No	No	No	No	Yes		Yes		Yes	Yes	Negative	inconvenience	No	<30 minutes	Yes	Yes	Yes	Diarrhea	0	0	1
<100	4+	health facility	5th and above	male	yes	fully immunized															Yes	Yes	Yes	Yes	Yes	Yes	Yes	Yes	Yes	Yes	Yes	Yes	Yes		Yes		Yes	Yes	Positive	Convenience	No	<30 minutes	No	No	NO	Fever Diarrhea	1	0	1
[truncated: 23 more columns]
